# Supplementary material for: Silver trimagnesium phosphate bis­(hydrogenphosphate), AgMg3(PO4)(HPO4)2, with an alluaudite-like structure
Source: Acta Crystallogr Sect E Struct Rep Online. 2010 Dec 24;67(Pt 1):i5. doi: 10.1107/S1600536810053304 (PMC3050206; doi:10.1107/S1600536810053304)
Supplement: Supplementary file 1 [file e-67-000i5-sup1.cif]

##############################################################################
###                                                                        ###
###        Electronic paper (Acta Crystallographica Section E)             ###
###                                                                        ###
##############################################################################
#                                                                            #
# This CIF contains the data in a paper accepted for publication in Acta     #
# Crystallographica Section E. It conforms to the requirements of Notes      #
# for Authors for Section E, and has been peer reviewed under the auspices   #
# of the IUCr Commission on Journals.                                        #
#                                                                            #
# Full details of the Crystallographic Information File format               #
# are given in the paper "The Crystallographic Information File (CIF):       #
# a New Standard Archive File for Crystallography" by S. R. Hall, F. H.      #
# Allen and I. D. Brown [Acta Cryst. (1991), A47, 655-685].                  #
#                                                                            #
# The current version of the core CIF dictionary is obtainable from          #
# ftp://ftp.iucr.org/pub/cif_core.dic. The current version number is 2.4.    #
#                                                                            #
# Software is freely available for graphical display of the structure(s) in  #
# this CIF.  For information consult the CIF home page http://www.iucr.org/  #
# cif/home.html                                                              #
#                                                                            #
# This file may be used for bona fide research purposes within the           #
# scientific community so long as proper attribution is given to the journal # 
# article from which it was obtained.                                        #
#                                                                            #
##############################################################################
                                             
data_I
_audit_creation_method     SHELXL-97
_chemical_name_systematic
;
Silver trimagnesium phosphate bis(hydrogenphosphate)
;
_chemical_name_common     ?
_chemical_formula_moiety     'Ag H2 Mg3 O12 P3'
_chemical_formula_sum     'Ag H2 Mg3 O12 P3'
_chemical_formula_iupac     'Ag Mg3 (P O4) (H P O4)2'
_chemical_formula_weight     467.73
_chemical_melting_point     ?
_symmetry_cell_setting     monoclinic
_symmetry_space_group_name_H-M     'C 2/c'
_symmetry_space_group_name_Hall     '-C 2yc'
loop_
    _symmetry_equiv_pos_as_xyz
    'x, y, z'
    '-x, y, -z+1/2'
    'x+1/2, y+1/2, z'
    '-x+1/2, y+1/2, -z+1/2'
    '-x, -y, -z'
    'x, -y, z-1/2'
    '-x+1/2, -y+1/2, -z'
    'x+1/2, -y+1/2, z-1/2'
_cell_length_a     11.9126(5)
_cell_length_b     12.1197(6)
_cell_length_c     6.4780(3)
_cell_angle_alpha     90.00
_cell_angle_beta     113.812(2)
_cell_angle_gamma     90.00
_cell_volume     855.66(7)
_cell_formula_units_Z     4
_cell_measurement_reflns_used     2330
_cell_measurement_theta_min     2.51
_cell_measurement_theta_max     38.01
_cell_measurement_temperature     296(2)
_exptl_crystal_description     Prism
_exptl_crystal_colour     colourless
_exptl_crystal_size_max     0.31
_exptl_crystal_size_mid     0.16
_exptl_crystal_size_min     0.12
_exptl_crystal_density_diffrn     3.631
_exptl_crystal_density_meas     ?
_exptl_crystal_density_method     'not measured'
_exptl_crystal_F_000     904
_exptl_absorpt_coefficient_mu     3.214
_exptl_absorpt_correction_type     multi-scan
_exptl_absorpt_process_details     '(SADABS; Bruker, 2005)'
_exptl_absorpt_correction_T_min     0.545
_exptl_absorpt_correction_T_max     0.680
_exptl_special_details
;
;
_diffrn_ambient_temperature     296(2)
_diffrn_radiation_type     MoK\a
_diffrn_radiation_wavelength     0.71073
_diffrn_radiation_source     'fine-focus sealed tube'
_diffrn_radiation_monochromator     graphite
_diffrn_measurement_device_type     'Bruker X8 APEX'
_diffrn_measurement_method     '\f and \w'
_diffrn_detector_area_resol_mean     ?
_diffrn_reflns_number     10680
_diffrn_reflns_av_R_equivalents     0.0344
_diffrn_reflns_av_sigmaI/netI     0.0298
_diffrn_reflns_theta_min     2.51
_diffrn_reflns_theta_max     38.01
_diffrn_reflns_theta_full     38.01
_diffrn_measured_fraction_theta_max     0.994
_diffrn_measured_fraction_theta_full     0.994
_diffrn_reflns_limit_h_min     -20
_diffrn_reflns_limit_h_max     20
_diffrn_reflns_limit_k_min     -20
_diffrn_reflns_limit_k_max     20
_diffrn_reflns_limit_l_min     -11
_diffrn_reflns_limit_l_max     10
_diffrn_standards_number     ?
_diffrn_standards_interval_count     ?
_diffrn_standards_interval_time     ?
_diffrn_standards_decay_%     ?
_refine_special_details
;
Refinement of <i>F</i>^2^ against ALL reflections. The weighted <i>R</i>-factor
<i>wR</i> and goodness of fit <i>S</i> are based on <i>F</i>^2^, conventional
<i>R</i>-factors <i>R</i> are based on <i>F</i>, with <i>F</i> set to zero for
negative <i>F</i>^2^. The threshold expression of <i>F</i>^2^ >
\s(<i>F</i>^2^) is used only for calculating <i>R</i>-factors(gt) <i>etc</i>.
and is not relevant to the choice of reflections for refinement.
<i>R</i>-factors based on <i>F</i>^2^ are statistically about twice as large
as those based on <i>F</i>, and <i>R</i>- factors based on ALL data will be
even larger.
;
_reflns_number_total     2330
_reflns_number_gt     1998
_reflns_threshold_expression     I>2sigma(I)
_refine_ls_structure_factor_coef     Fsqd
_refine_ls_matrix_type     full
_refine_ls_R_factor_all     0.0336
_refine_ls_R_factor_gt     0.0264
_refine_ls_wR_factor_gt     0.0716
_refine_ls_wR_factor_ref     0.0749
_refine_ls_goodness_of_fit_ref     1.080
_refine_ls_restrained_S_all     1.080
_refine_ls_number_reflns     2330
_refine_ls_number_parameters     91
_refine_ls_number_restraints     0
_refine_ls_hydrogen_treatment     constr
_refine_ls_weighting_scheme     calc
_refine_ls_weighting_details
         'calc w=1/[\s^2^(Fo^2^)+(0.0323P)^2^+1.8049P] where P=(Fo^2^+2Fc^2^)/3'
_atom_sites_solution_hydrogens     geom
_atom_sites_solution_primary     direct
_atom_sites_solution_secondary     difmap
_refine_ls_shift/su_max     0.002
_refine_ls_shift/su_mean     0.000
_refine_diff_density_max     0.631
_refine_diff_density_min     -1.275
_refine_ls_extinction_method     'SHELXL97 (Sheldrick, 2008)'
_refine_ls_extinction_coef     0.0013(3)
_refine_ls_extinction_expression
                                  'Fc^*^=kFc[1+0.001xFc^2^\l^3^/sin(2\q)]^-1/4^'
loop_
    _atom_type_symbol
    _atom_type_description
    _atom_type_scat_dispersion_real
    _atom_type_scat_dispersion_imag
    _atom_type_scat_source
    'O' 'O' 0.0106 0.0060
                         'International Tables Vol C Tables 4.2.6.8 and 6.1.1.4'
    'Mg' 'Mg' 0.0486 0.0363
                         'International Tables Vol C Tables 4.2.6.8 and 6.1.1.4'
    'P' 'P' 0.1023 0.0942
                         'International Tables Vol C Tables 4.2.6.8 and 6.1.1.4'
    'Ag' 'Ag' -0.8971 1.1015
                         'International Tables Vol C Tables 4.2.6.8 and 6.1.1.4'
    'H' 'H' 0.0000 0.0000
                         'International Tables Vol C Tables 4.2.6.8 and 6.1.1.4'
_computing_data_collection     'APEX2 (Bruker, 2005)'
_computing_cell_refinement     'SAINT (Bruker, 2005)'
_computing_data_reduction     'SAINT (Bruker, 2005)'
_computing_structure_solution     'SHELXS97 (Sheldrick, 2008)'
_computing_structure_refinement     'SHELXL97 (Sheldrick, 2008)'
_computing_molecular_graphics
          'ORTEP-3 for Windows (Farrugia, 1997) and DIAMOND (Brandenburg, 2006)'
_computing_publication_material     'WinGX (Farrugia, 1999)'
loop_
    _atom_site_type_symbol
    _atom_site_label
    _atom_site_fract_x
    _atom_site_fract_y
    _atom_site_fract_z
    _atom_site_U_iso_or_equiv
    _atom_site_adp_type
    _atom_site_calc_flag
    _atom_site_refinement_flags
    _atom_site_occupancy
    _atom_site_disorder_assembly
    _atom_site_disorder_group
    Ag Ag1A 0.5000 0.0261(4) 0.7500 0.0192(3) Uani d SP 0.89(3) . .
    Ag Ag1B 0.5000 0.0047(18) 0.7500 0.0192(3) Uani d SP 0.11(3) . .
    Mg Mg1 0.5000 0.27737(7) 0.2500 0.00765(14) Uani d S 1 . .
    Mg Mg2 0.28999(6) 0.16182(5) 0.37691(10) 0.00621(10) Uani d . 1 . .
    P P1 0.0000 0.18606(5) 0.2500 0.00545(10) Uani d S 1 . .
    P P2 0.22298(4) 0.38713(3) 0.11567(7) 0.00508(8) Uani d . 1 . .
    O O1 0.10721(11) 0.10964(10) 0.2643(2) 0.00793(19) Uani d . 1 . .
    O O2 0.03617(10) 0.25753(10) 0.46302(18) 0.00686(19) Uani d . 1 . .
    O O3 0.15657(11) 0.32826(10) -0.11097(19) 0.00676(19) Uani d . 1 . .
    O O4 0.21721(11) 0.31920(10) 0.30907(18) 0.00623(18) Uani d . 1 . .
    O O5 0.16491(11) 0.50095(10) 0.1050(2) 0.00777(19) Uani d . 1 . .
    O O6 0.36178(11) 0.40491(10) 0.1603(2) 0.00812(19) Uani d . 1 . .
    H H6 0.3747 0.4749 0.1705 0.012 Uiso d R 1 . .
loop_
    _atom_site_aniso_label
    _atom_site_aniso_U_11
    _atom_site_aniso_U_22
    _atom_site_aniso_U_33
    _atom_site_aniso_U_12
    _atom_site_aniso_U_13
    _atom_site_aniso_U_23
    Ag1A 0.00987(9) 0.0318(8) 0.01280(10) 0.000 0.00135(7) 0.000
    Ag1B 0.00987(9) 0.0318(8) 0.01280(10) 0.000 0.00135(7) 0.000
    Mg1 0.0087(3) 0.0072(3) 0.0080(3) 0.000 0.0044(3) 0.000
    Mg2 0.0076(2) 0.0049(2) 0.0068(2) 0.00050(17) 0.00358(18) 0.00038(17)
    P1 0.0062(2) 0.0052(2) 0.0043(2) 0.000 0.00141(17) 0.000
    P2 0.00704(15) 0.00373(16) 0.00436(15) 0.00011(11) 0.00219(12) 0.00006(11)
    O1 0.0057(4) 0.0061(5) 0.0116(5) 0.0009(3) 0.0032(4) -0.0004(4)
    O2 0.0064(4) 0.0087(5) 0.0049(4) -0.0008(3) 0.0017(3) -0.0018(3)
    O3 0.0086(5) 0.0069(5) 0.0045(4) -0.0009(3) 0.0023(3) -0.0011(3)
    O4 0.0083(4) 0.0058(4) 0.0048(4) 0.0001(3) 0.0029(3) 0.0013(3)
    O5 0.0091(5) 0.0045(4) 0.0096(5) 0.0012(3) 0.0036(4) -0.0004(3)
    O6 0.0067(4) 0.0056(5) 0.0123(5) -0.0007(3) 0.0042(4) -0.0001(4)
_geom_special_details
;
All e.s.d.'s (except the e.s.d. in the dihedral angle between two l.s. planes)
are estimated using the full covariance matrix. The cell e.s.d.'s are taken
into account individually in the estimation of e.s.d.'s in distances, angles
and torsion angles; correlations between e.s.d.'s in cell parameters are only
used when they are defined by crystal symmetry. An approximate (isotropic)
treatment of cell e.s.d.'s is used for estimating e.s.d.'s involving l.s.
planes.
;
loop_
    _geom_bond_atom_site_label_1
    _geom_bond_atom_site_label_2
    _geom_bond_site_symmetry_2
    _geom_bond_distance
    _geom_bond_publ_flag
    Ag1A O5 4_545 2.3649(14) ?
    Ag1A O5 3_546 2.3649(14) ?
    Ag1A O5 8_556 2.5177(14) ?
    Ag1A O5 7_556 2.5177(14) ?
    Ag1A Mg2 . 3.150(3) ?
    Ag1A Mg2 2_656 3.150(3) ?
    Ag1A Ag1B 5_656 3.260(3) ?
    Ag1A Ag1B 5_657 3.260(3) ?
    Ag1A Ag1A 5_656 3.3001(19) ?
    Ag1A Ag1A 5_657 3.3001(19) ?
    Ag1B O5 4_545 2.3457(13) ?
    Ag1B O5 3_546 2.3457(13) ?
    Ag1B O5 8_556 2.4972(14) ?
    Ag1B O5 7_556 2.4972(14) ?
    Ag1B Ag1B 5_656 3.2410(15) ?
    Ag1B Ag1B 5_657 3.2410(15) ?
    Ag1B Ag1A 5_656 3.260(3) ?
    Ag1B Ag1A 5_657 3.260(3) ?
    Ag1B Mg2 . 3.293(12) ?
    Ag1B Mg2 2_656 3.293(12) ?
    Ag1B Mg1 5_656 3.42(2) ?
    Mg1 O2 8 2.1136(12) ?
    Mg1 O2 7_556 2.1136(12) ?
    Mg1 O3 7 2.1383(13) ?
    Mg1 O3 8_556 2.1383(13) ?
    Mg1 O6 . 2.1600(14) ?
    Mg1 O6 2_655 2.1601(14) ?
    Mg1 Mg2 2_655 3.2491(7) ?
    Mg1 Mg2 . 3.2492(7) ?
    Mg1 Ag1B 5_656 3.42(2) ?
    Mg2 O5 4_545 2.0132(13) ?
    Mg2 O3 7 2.0672(13) ?
    Mg2 O4 . 2.0677(13) ?
    Mg2 O4 7_556 2.0831(13) ?
    Mg2 O1 . 2.0954(13) ?
    Mg2 O2 7_556 2.1414(13) ?
    Mg2 Mg2 7_556 3.0408(12) ?
    Mg2 P2 . 3.1411(7) ?
    Mg2 P2 7 3.1874(7) ?
    P1 O2 . 1.5363(12) ?
    P1 O2 2 1.5363(12) ?
    P1 O1 . 1.5497(12) ?
    P1 O1 2 1.5497(12) ?
    P2 O4 . 1.5237(12) ?
    P2 O5 . 1.5322(13) ?
    P2 O3 . 1.5337(12) ?
    P2 O6 . 1.5742(13) ?
    P2 Mg2 7 3.1874(7) ?
    O2 Mg1 7_556 2.1136(12) ?
    O2 Mg2 7_556 2.1414(13) ?
    O3 Mg2 7 2.0672(13) ?
    O3 Mg1 7 2.1384(13) ?
    O4 Mg2 7_556 2.0831(13) ?
    O5 Mg2 4 2.0133(13) ?
    O5 Ag1B 3_454 2.3457(13) ?
    O5 Ag1A 3_454 2.3649(14) ?
    O5 Ag1B 7_556 2.4972(14) ?
    O5 Ag1A 7_556 2.5177(14) ?
    O6 H6 . 0.8600 ?
loop_
    _geom_angle_atom_site_label_1
    _geom_angle_atom_site_label_2
    _geom_angle_atom_site_label_3
    _geom_angle_site_symmetry_1
    _geom_angle_site_symmetry_3
    _geom_angle
    _geom_angle_publ_flag
    O5 Ag1A O5 4_545 3_546 165.2(2) ?
    O5 Ag1A O5 4_545 8_556 95.01(5) ?
    O5 Ag1A O5 3_546 8_556 83.06(5) ?
    O5 Ag1A O5 4_545 7_556 83.06(5) ?
    O5 Ag1A O5 3_546 7_556 95.01(5) ?
    O5 Ag1A O5 8_556 7_556 165.0(2) ?
    O5 Ag1A Mg2 4_545 . 39.70(5) ?
    O5 Ag1A Mg2 3_546 . 154.68(19) ?
    O5 Ag1A Mg2 8_556 . 106.22(6) ?
    O5 Ag1A Mg2 7_556 . 81.75(5) ?
    O5 Ag1A Mg2 4_545 2_656 154.68(19) ?
    O5 Ag1A Mg2 3_546 2_656 39.70(5) ?
    O5 Ag1A Mg2 8_556 2_656 81.75(5) ?
    O5 Ag1A Mg2 7_556 2_656 106.22(6) ?
    Mg2 Ag1A Mg2 . 2_656 117.04(15) ?
    O5 Ag1A Ag1B 4_545 5_656 49.64(5) ?
    O5 Ag1A Ag1B 3_546 5_656 128.18(15) ?
    O5 Ag1A Ag1B 8_556 5_656 45.70(5) ?
    O5 Ag1A Ag1B 7_556 5_656 131.97(16) ?
    Mg2 Ag1A Ag1B . 5_656 67.4(3) ?
    Mg2 Ag1A Ag1B 2_656 5_656 120.2(3) ?
    O5 Ag1A Ag1B 4_545 5_657 128.18(15) ?
    O5 Ag1A Ag1B 3_546 5_657 49.64(5) ?
    O5 Ag1A Ag1B 8_556 5_657 131.97(16) ?
    O5 Ag1A Ag1B 7_556 5_657 45.70(5) ?
    Mg2 Ag1A Ag1B . 5_657 120.2(3) ?
    Mg2 Ag1A Ag1B 2_656 5_657 67.4(3) ?
    Ag1B Ag1A Ag1B 5_656 5_657 166.9(9) ?
    O5 Ag1A Ag1A 4_545 5_656 49.46(4) ?
    O5 Ag1A Ag1A 3_546 5_656 126.91(10) ?
    O5 Ag1A Ag1A 8_556 5_656 45.55(3) ?
    O5 Ag1A Ag1A 7_556 5_656 130.57(10) ?
    Mg2 Ag1A Ag1A . 5_656 70.23(7) ?
    Mg2 Ag1A Ag1A 2_656 5_656 122.57(9) ?
    Ag1B Ag1A Ag1A 5_656 5_656 4.5(3) ?
    Ag1B Ag1A Ag1A 5_657 5_656 162.4(6) ?
    O5 Ag1A Ag1A 4_545 5_657 126.91(10) ?
    O5 Ag1A Ag1A 3_546 5_657 49.46(4) ?
    O5 Ag1A Ag1A 8_556 5_657 130.57(10) ?
    O5 Ag1A Ag1A 7_556 5_657 45.55(3) ?
    Mg2 Ag1A Ag1A . 5_657 122.57(9) ?
    Mg2 Ag1A Ag1A 2_656 5_657 70.23(7) ?
    Ag1B Ag1A Ag1A 5_656 5_657 162.4(6) ?
    Ag1B Ag1A Ag1A 5_657 5_657 4.5(3) ?
    Ag1A Ag1A Ag1A 5_656 5_657 157.9(3) ?
    O5 Ag1B O5 4_545 3_546 177.8(10) ?
    O5 Ag1B O5 4_545 8_556 96.05(5) ?
    O5 Ag1B O5 3_546 8_556 83.89(5) ?
    O5 Ag1B O5 4_545 7_556 83.89(5) ?
    O5 Ag1B O5 3_546 7_556 96.05(5) ?
    O5 Ag1B O5 8_556 7_556 176.9(10) ?
    O5 Ag1B Ag1B 4_545 5_656 50.02(3) ?
    O5 Ag1B Ag1B 3_546 5_656 129.88(8) ?
    O5 Ag1B Ag1B 8_556 5_656 46.03(3) ?
    O5 Ag1B Ag1B 7_556 5_656 133.82(10) ?
    O5 Ag1B Ag1B 4_545 5_657 129.88(8) ?
    O5 Ag1B Ag1B 3_546 5_657 50.02(3) ?
    O5 Ag1B Ag1B 8_556 5_657 133.82(10) ?
    O5 Ag1B Ag1B 7_556 5_657 46.03(3) ?
    Ag1B Ag1B Ag1B 5_656 5_657 176.0(15) ?
    O5 Ag1B Ag1A 4_545 5_656 50.19(5) ?
    O5 Ag1B Ag1A 3_546 5_656 129.49(14) ?
    O5 Ag1B Ag1A 8_556 5_656 46.19(4) ?
    O5 Ag1B Ag1A 7_556 5_656 133.32(16) ?
    Ag1B Ag1B Ag1A 5_656 5_656 4.6(3) ?
    Ag1B Ag1B Ag1A 5_657 5_656 171.4(12) ?
    O5 Ag1B Ag1A 4_545 5_657 129.49(14) ?
    O5 Ag1B Ag1A 3_546 5_657 50.19(5) ?
    O5 Ag1B Ag1A 8_556 5_657 133.32(16) ?
    O5 Ag1B Ag1A 7_556 5_657 46.19(4) ?
    Ag1B Ag1B Ag1A 5_656 5_657 171.4(12) ?
    Ag1B Ag1B Ag1A 5_657 5_657 4.6(3) ?
    Ag1A Ag1B Ag1A 5_656 5_657 166.9(9) ?
    O5 Ag1B Mg2 4_545 . 37.3(2) ?
    O5 Ag1B Mg2 3_546 . 144.9(8) ?
    O5 Ag1B Mg2 8_556 . 102.7(3) ?
    O5 Ag1B Mg2 7_556 . 79.2(2) ?
    Ag1B Ag1B Mg2 5_656 . 66.0(4) ?
    Ag1B Ag1B Mg2 5_657 . 116.6(6) ?
    Ag1A Ag1B Mg2 5_656 . 69.01(18) ?
    Ag1A Ag1B Mg2 5_657 . 119.4(3) ?
    O5 Ag1B Mg2 4_545 2_656 144.9(8) ?
    O5 Ag1B Mg2 3_546 2_656 37.3(2) ?
    O5 Ag1B Mg2 8_556 2_656 79.2(2) ?
    O5 Ag1B Mg2 7_556 2_656 102.7(3) ?
    Ag1B Ag1B Mg2 5_656 2_656 116.6(6) ?
    Ag1B Ag1B Mg2 5_657 2_656 66.0(4) ?
    Ag1A Ag1B Mg2 5_656 2_656 119.4(3) ?
    Ag1A Ag1B Mg2 5_657 2_656 69.01(18) ?
    Mg2 Ag1B Mg2 . 2_656 109.3(6) ?
    O5 Ag1B Mg1 4_545 5_656 88.9(5) ?
    O5 Ag1B Mg1 3_546 5_656 88.9(5) ?
    O5 Ag1B Mg1 8_556 5_656 88.4(5) ?
    O5 Ag1B Mg1 7_556 5_656 88.4(5) ?
    Ag1B Ag1B Mg1 5_656 5_656 88.0(8) ?
    Ag1B Ag1B Mg1 5_657 5_656 88.0(8) ?
    Ag1A Ag1B Mg1 5_656 5_656 83.4(5) ?
    Ag1A Ag1B Mg1 5_657 5_656 83.4(5) ?
    Mg2 Ag1B Mg1 . 5_656 125.3(3) ?
    Mg2 Ag1B Mg1 2_656 5_656 125.3(3) ?
    O2 Mg1 O2 8 7_556 156.91(8) ?
    O2 Mg1 O3 8 7 87.86(5) ?
    O2 Mg1 O3 7_556 7 78.33(5) ?
    O2 Mg1 O3 8 8_556 78.33(5) ?
    O2 Mg1 O3 7_556 8_556 87.86(5) ?
    O3 Mg1 O3 7 8_556 106.45(7) ?
    O2 Mg1 O6 8 . 108.09(5) ?
    O2 Mg1 O6 7_556 . 88.61(5) ?
    O3 Mg1 O6 7 . 82.80(4) ?
    O3 Mg1 O6 8_556 . 169.20(5) ?
    O2 Mg1 O6 8 2_655 88.61(5) ?
    O2 Mg1 O6 7_556 2_655 108.09(5) ?
    O3 Mg1 O6 7 2_655 169.20(5) ?
    O3 Mg1 O6 8_556 2_655 82.80(4) ?
    O6 Mg1 O6 . 2_655 88.61(7) ?
    O2 Mg1 Mg2 8 2_655 40.53(3) ?
    O2 Mg1 Mg2 7_556 2_655 125.98(4) ?
    O3 Mg1 Mg2 7 2_655 105.38(4) ?
    O3 Mg1 Mg2 8_556 2_655 38.62(3) ?
    O6 Mg1 Mg2 . 2_655 145.25(4) ?
    O6 Mg1 Mg2 2_655 2_655 78.19(3) ?
    O2 Mg1 Mg2 8 . 125.98(4) ?
    O2 Mg1 Mg2 7_556 . 40.53(3) ?
    O3 Mg1 Mg2 7 . 38.62(3) ?
    O3 Mg1 Mg2 8_556 . 105.38(4) ?
    O6 Mg1 Mg2 . . 78.19(3) ?
    O6 Mg1 Mg2 2_655 . 145.25(4) ?
    Mg2 Mg1 Mg2 2_655 . 128.94(3) ?
    O2 Mg1 Ag1B 8 5_656 78.46(4) ?
    O2 Mg1 Ag1B 7_556 5_656 78.46(4) ?
    O3 Mg1 Ag1B 7 5_656 53.22(4) ?
    O3 Mg1 Ag1B 8_556 5_656 53.22(4) ?
    O6 Mg1 Ag1B . 5_656 135.69(4) ?
    O6 Mg1 Ag1B 2_655 5_656 135.70(4) ?
    Mg2 Mg1 Ag1B 2_655 5_656 64.468(17) ?
    Mg2 Mg1 Ag1B . 5_656 64.467(17) ?
    O5 Mg2 O3 4_545 7 86.56(5) ?
    O5 Mg2 O4 4_545 . 170.04(6) ?
    O3 Mg2 O4 7 . 90.74(5) ?
    O5 Mg2 O4 4_545 7_556 99.52(5) ?
    O3 Mg2 O4 7 7_556 162.82(6) ?
    O4 Mg2 O4 . 7_556 85.79(5) ?
    O5 Mg2 O1 4_545 . 86.75(5) ?
    O3 Mg2 O1 7 . 110.73(5) ?
    O4 Mg2 O1 . . 85.23(5) ?
    O4 Mg2 O1 7_556 . 85.78(5) ?
    O5 Mg2 O2 4_545 7_556 103.34(5) ?
    O3 Mg2 O2 7 7_556 79.28(5) ?
    O4 Mg2 O2 . 7_556 85.55(5) ?
    O4 Mg2 O2 7_556 7_556 83.67(5) ?
    O1 Mg2 O2 . 7_556 166.46(6) ?
    O5 Mg2 Mg2 4_545 7_556 141.54(5) ?
    O3 Mg2 Mg2 7 7_556 131.55(5) ?
    O4 Mg2 Mg2 . 7_556 43.09(3) ?
    O4 Mg2 Mg2 7_556 7_556 42.70(3) ?
    O1 Mg2 Mg2 . 7_556 83.86(4) ?
    O2 Mg2 Mg2 7_556 7_556 82.63(4) ?
    O5 Mg2 P2 4_545 . 151.29(4) ?
    O3 Mg2 P2 7 . 66.25(4) ?
    O4 Mg2 P2 . . 24.50(3) ?
    O4 Mg2 P2 7_556 . 109.17(4) ?
    O1 Mg2 P2 . . 94.16(4) ?
    O2 Mg2 P2 7_556 . 81.36(4) ?
    Mg2 Mg2 P2 7_556 . 66.81(2) ?
    O5 Mg2 Ag1A 4_545 . 48.62(8) ?
    O3 Mg2 Ag1A 7 . 104.68(4) ?
    O4 Mg2 Ag1A . . 141.24(8) ?
    O4 Mg2 Ag1A 7_556 . 68.99(5) ?
    O1 Mg2 Ag1A . . 120.08(7) ?
    O2 Mg2 Ag1A 7_556 . 63.49(8) ?
    Mg2 Mg2 Ag1A 7_556 . 106.54(6) ?
    P2 Mg2 Ag1A . . 144.85(7) ?
    O5 Mg2 P2 4_545 7 77.41(4) ?
    O3 Mg2 P2 7 7 23.55(3) ?
    O4 Mg2 P2 . 7 96.44(4) ?
    O4 Mg2 P2 7_556 7 173.57(4) ?
    O1 Mg2 P2 . 7 88.39(4) ?
    O2 Mg2 P2 7_556 7 102.49(4) ?
    Mg2 Mg2 P2 7_556 7 139.20(3) ?
    P2 Mg2 P2 . 7 73.940(17) ?
    Ag1A Mg2 P2 . 7 111.92(4) ?
    O5 Mg2 Mg1 4_545 . 102.56(4) ?
    O3 Mg2 Mg1 7 . 40.22(3) ?
    O4 Mg2 Mg1 . . 81.27(4) ?
    O4 Mg2 Mg1 7_556 . 122.61(4) ?
    O1 Mg2 Mg1 . . 147.15(4) ?
    O2 Mg2 Mg1 7_556 . 39.90(3) ?
    Mg2 Mg2 Mg1 7_556 . 105.43(3) ?
    P2 Mg2 Mg1 . . 62.814(18) ?
    Ag1A Mg2 Mg1 . . 88.00(4) ?
    P2 Mg2 Mg1 7 . 63.765(15) ?
    O5 Mg2 Ag1B 4_545 . 44.9(3) ?
    O3 Mg2 Ag1B 7 . 104.30(5) ?
    O4 Mg2 Ag1B . . 144.9(3) ?
    O4 Mg2 Ag1B 7_556 . 70.47(13) ?
    O1 Mg2 Ag1B . . 117.1(2) ?
    O2 Mg2 Ag1B 7_556 . 67.0(3) ?
    Mg2 Mg2 Ag1B 7_556 . 109.1(2) ?
    P2 Mg2 Ag1B . . 148.3(3) ?
    Ag1A Mg2 Ag1B . . 3.9(2) ?
    P2 Mg2 Ag1B 7 . 110.03(15) ?
    Mg1 Mg2 Ag1B . . 90.03(16) ?
    O2 P1 O2 . 2 111.36(10) ?
    O2 P1 O1 . . 110.96(6) ?
    O2 P1 O1 2 . 108.44(6) ?
    O2 P1 O1 . 2 108.44(6) ?
    O2 P1 O1 2 2 110.95(6) ?
    O1 P1 O1 . 2 106.60(10) ?
    O4 P2 O5 . . 110.74(7) ?
    O4 P2 O3 . . 111.02(7) ?
    O5 P2 O3 . . 109.06(7) ?
    O4 P2 O6 . . 108.40(7) ?
    O5 P2 O6 . . 107.86(7) ?
    O3 P2 O6 . . 109.70(7) ?
    O4 P2 Mg2 . . 34.24(5) ?
    O5 P2 Mg2 . . 144.97(5) ?
    O3 P2 Mg2 . . 91.84(5) ?
    O6 P2 Mg2 . . 90.03(5) ?
    O4 P2 Mg2 . 7 136.27(5) ?
    O5 P2 Mg2 . 7 106.49(5) ?
    O3 P2 Mg2 . 7 32.58(5) ?
    O6 P2 Mg2 . 7 80.34(5) ?
    Mg2 P2 Mg2 . 7 106.060(17) ?
    P1 O1 Mg2 . . 123.77(7) ?
    P1 O2 Mg1 . 7_556 126.47(7) ?
    P1 O2 Mg2 . 7_556 123.92(7) ?
    Mg1 O2 Mg2 7_556 7_556 99.56(5) ?
    P2 O3 Mg2 . 7 123.87(7) ?
    P2 O3 Mg1 . 7 134.97(7) ?
    Mg2 O3 Mg1 7 7 101.16(5) ?
    P2 O4 Mg2 . . 121.26(7) ?
    P2 O4 Mg2 . 7_556 140.95(7) ?
    Mg2 O4 Mg2 . 7_556 94.21(5) ?
    P2 O5 Mg2 . 4 139.84(8) ?
    P2 O5 Ag1B . 3_454 104.2(5) ?
    Mg2 O5 Ag1B 4 3_454 97.9(5) ?
    P2 O5 Ag1A . 3_454 110.03(12) ?
    Mg2 O5 Ag1A 4 3_454 91.67(12) ?
    Ag1B O5 Ag1A 3_454 3_454 6.3(4) ?
    P2 O5 Ag1B . 7_556 111.6(5) ?
    Mg2 O5 Ag1B 4 7_556 103.7(5) ?
    Ag1B O5 Ag1B 3_454 7_556 83.95(5) ?
    Ag1A O5 Ag1B 3_454 7_556 84.17(8) ?
    P2 O5 Ag1A . 7_556 105.79(12) ?
    Mg2 O5 Ag1A 4 7_556 109.53(12) ?
    Ag1B O5 Ag1A 3_454 7_556 84.12(8) ?
    Ag1A O5 Ag1A 3_454 7_556 84.99(5) ?
    Ag1B O5 Ag1A 7_556 7_556 5.9(4) ?
    P2 O6 Mg1 . . 125.56(7) ?
    P2 O6 H6 . . 106.9 ?
    Mg1 O6 H6 . . 126.3 ?
loop_
    _geom_hbond_atom_site_label_D
    _geom_hbond_atom_site_label_H
    _geom_hbond_atom_site_label_A
    _geom_hbond_site_symmetry_A
    _geom_hbond_distance_DH
    _geom_hbond_distance_HA
    _geom_hbond_distance_DA
    _geom_hbond_angle_DHA
    _geom_hbond_publ_flag
    O6 H6 O1 4_555 0.86 1.68 2.5266(17) 168 y
data_global
_journal_date_recd_electronic     2010-11-29
_journal_date_accepted     2010-12-19
_journal_name_full     'Acta Crystallographica, Section E'
_journal_year     2011
_journal_volume     67
_journal_issue      1
_journal_page_first     i5
_journal_page_last     i5
_journal_paper_category     QI
_journal_coeditor_code     FJ2371
_publ_contact_author_name     'Abderrazzak  Assani'
_publ_contact_author_address
;
Laboratoire de Chimie du Solide Appliqu\'ee,
Facult\'e des Sciences, Universit\'e Mohammed V-Agdal
Avenue Ibn Battouta, B.P. 1014, Rabat, Maroc
;
_publ_contact_author_email     'abder_assani@yahoo.fr'
_publ_contact_author_fax     '212 537 77 54 40'
_publ_contact_author_phone     '212 537 77 54 40'
_publ_section_title
;
Silver trimagnesium phosphate bis(hydrogenphosphate), AgMg~3~(PO~4~)(HPO~4~)~2~,
with an alluaudite-like structure
;
loop_
    _publ_author_name
    _publ_author_address
    'Assani, Abderrazzak'
;
Laboratoire de Chimie du Solide Appliqu\'ee,
Facult\'e des Sciences, Universit\'e Mohammed V-Agdal
Avenue Ibn Battouta, BP 1014, Rabat, Morocco
;
    'Saadi, Mohamed'
;
Laboratoire de Chimie du Solide Appliqu\'ee,
Facult\'e des Sciences, Universit\'e Mohammed V-Agdal
Avenue Ibn Battouta, BP 1014, Rabat, Morocco
;
    'Zriouil, Mohammed'
;
Laboratoire de Chimie du Solide Appliqu\'ee,
Facult\'e des Sciences, Universit\'e Mohammed V-Agdal
Avenue Ibn Battouta, BP 1014, Rabat, Morocco
;
    'El Ammari, Lahcen'
;
Laboratoire de Chimie du Solide Appliqu\'ee,
Facult\'e des Sciences, Universit\'e Mohammed V-Agdal
Avenue Ibn Battouta, BP 1014, Rabat, Morocco
;
