# Supplementary material for: Silver trimagnesium phosphate bis­(hydrogenphosphate), AgMg3(PO4)(HPO4)2, with an alluaudite-like structure
Source: Acta Crystallogr Sect E Struct Rep Online. 2010 Dec 24;67(Pt 1):i5. doi: 10.1107/S1600536810053304 (PMC3050206; doi:10.1107/S1600536810053304)
Supplement: Supplementary file 2 [file e-67-000i5-Isup2.hkl]

# 
# h,k,l, Fc-squared, Fo-squared, sigma(Fo-squared) and status flag 
# 
data_I
_shelx_title ' EL_ASSA543 in C2/c' 
_shelx_refln_list_code          4 
_shelx_F_calc_maximum      371.50 
_exptl_crystal_F_000       904.00 
_reflns_d_resolution_high  0.5770 
 
loop_ 
 _symmetry_equiv_pos_as_xyz 
 'x, y, z' 
 '-x, y, -z+1/2' 
 'x+1/2, y+1/2, z' 
 '-x+1/2, y+1/2, -z+1/2' 
 '-x, -y, -z' 
 'x, -y, z-1/2' 
 '-x+1/2, -y+1/2, -z' 
 'x+1/2, -y+1/2, z-1/2' 
 
_cell_length_a    11.9126 
_cell_length_b    12.1197 
_cell_length_c     6.4780 
_cell_angle_alpha  90.000 
_cell_angle_beta  113.812 
_cell_angle_gamma  90.000 
 
_shelx_F_squared_multiplier     1.000 
 
loop_ 
 _refln_index_h 
 _refln_index_k 
 _refln_index_l 
 _refln_F_squared_calc 
 _refln_F_squared_meas 
 _refln_F_squared_sigma 
 _refln_observed_status 
   2   0   0     2009.58     1624.47     46.73 o 
   4   0   0    59025.17    55413.43   1213.16 o 
   6   0   0    41685.30    43211.39    959.32 o 
   8   0   0    27421.52    26605.09    368.60 o 
  10   0   0    19390.50    20170.46    382.81 o 
  12   0   0     1945.91     1804.87     65.27 o 
  14   0   0    17478.35    17474.20    419.25 o 
  16   0   0        6.68       19.31     28.38 o 
  18   0   0     9194.38     8536.01    364.42 o 
   1   1   0    23386.72    22913.54    488.46 o 
   3   1   0     1784.59     1205.90     41.36 o 
   5   1   0    72365.79    76631.04   1182.89 o 
   7   1   0      121.38       98.27      7.31 o 
   9   1   0     9404.95     9397.80    124.59 o 
  11   1   0      850.96      851.26     30.04 o 
  13   1   0     8872.23     8833.26    140.77 o 
  15   1   0      466.82      464.19     34.48 o 
  17   1   0     1145.73     1041.56     76.45 o 
   0   2   0     1056.76      761.03     34.76 o 
   2   2   0     4668.47     4195.82     79.86 o 
   4   2   0      135.07      415.91     11.54 o 
   6   2   0     5843.69     5629.73    101.85 o 
   8   2   0     5018.34     4841.24     58.25 o 
  10   2   0     1047.29     1017.03     30.89 o 
  12   2   0     4909.83     4620.97     91.20 o 
  14   2   0      639.50      642.57     37.15 o 
  16   2   0     1757.83     1739.77     65.40 o 
  18   2   0      869.03      830.55     74.22 o 
   1   3   0    33217.80    33757.22    560.74 o 
   3   3   0    67964.69    67958.42   1116.99 o 
   5   3   0     1058.00      740.31     20.02 o 
   7   3   0    57063.54    59335.56    638.92 o 
   9   3   0     1696.39     1582.63     36.63 o 
  11   3   0    22667.04    22012.62    323.67 o 
  13   3   0     2820.52     2717.17    108.60 o 
  15   3   0     3389.33     3502.10     91.73 o 
  17   3   0     5749.64     5420.80    184.55 o 
   0   4   0       95.86       44.13      8.83 o 
   2   4   0    79124.45    80462.64    968.19 o 
   4   4   0    12812.74    14044.70    195.68 o 
   6   4   0    30307.40    30786.56    419.52 o 
   8   4   0     2575.51     2758.51     52.32 o 
  10   4   0      861.92      880.10     35.66 o 
  12   4   0    10561.96    10649.79    177.01 o 
  14   4   0        4.12        9.98     16.80 o 
  16   4   0     4062.43     3970.44    113.86 o 
  18   4   0      106.11       93.73     40.63 o 
   1   5   0    18630.95    20806.45    225.83 o 
   3   5   0     4980.80     6889.11     89.80 o 
   5   5   0       18.56       38.98     16.15 o 
   7   5   0     6772.99     6718.93    132.04 o 
   9   5   0      257.67      299.63     20.41 o 
  11   5   0     1162.78     1148.46     46.07 o 
  13   5   0       30.82       18.01     16.32 o 
  15   5   0      292.15      349.97     34.07 o 
  17   5   0       32.30       47.76     35.55 o 
   0   6   0    17173.26    17996.37    282.11 o 
   2   6   0     1027.13     1519.73     29.96 o 
   4   6   0     6766.69     6824.28     97.19 o 
   6   6   0    11626.44    11685.88    177.23 o 
   8   6   0       86.17       82.48     14.61 o 
  10   6   0     4701.27     4735.03    124.91 o 
  12   6   0     3008.05     3038.47    122.43 o 
  14   6   0     3662.25     3519.34     95.15 o 
  16   6   0      266.49      327.93     41.28 o 
  18   6   0     1699.11     1595.35    123.76 o 
   1   7   0    13879.30    14698.60    167.79 o 
   3   7   0       32.75       64.02     10.50 o 
   5   7   0    15008.31    15734.79    205.88 o 
   7   7   0     2612.30     2704.29     61.31 o 
   9   7   0     4127.87     4334.97     87.92 o 
  11   7   0      928.47     1005.73     39.32 o 
  13   7   0     3570.78     3547.35    114.77 o 
  15   7   0     1054.94     1066.13     62.77 o 
  17   7   0      366.62      595.34     69.59 o 
   0   8   0     5250.90     5668.11    108.03 o 
   2   8   0      125.61      176.01     20.50 o 
   4   8   0      162.36      200.10     17.47 o 
   6   8   0      166.04      204.98     17.48 o 
   8   8   0      178.91      201.31     24.14 o 
  10   8   0       61.11       51.29     20.48 o 
  12   8   0       37.17        6.67     16.66 o 
  14   8   0      323.82      304.41     51.51 o 
  16   8   0      252.23      271.27     41.97 o 
   1   9   0      416.28      517.68     19.67 o 
   3   9   0     1908.05     2078.46     60.95 o 
   5   9   0      761.17      654.92     24.85 o 
   7   9   0       66.49       38.22     16.73 o 
   9   9   0       11.55       -8.33     20.14 o 
  11   9   0      104.53       80.21     30.87 o 
  13   9   0      903.52      909.26     48.34 o 
  15   9   0      584.12      500.09     50.50 o 
  17   9   0      670.43      646.62     76.59 o 
   0  10   0     5667.60     5636.45    113.68 o 
   2  10   0      226.91      236.90     19.65 o 
   4  10   0       86.27      107.19     13.58 o 
   6  10   0      158.70      201.71     19.78 o 
   8  10   0     2468.84     2411.42     73.10 o 
  10  10   0       83.12       78.46     23.16 o 
  12  10   0      703.21      707.08     48.91 o 
  14  10   0      452.16      471.86     44.78 o 
  16  10   0        5.60       -2.52     36.16 o 
   1  11   0      163.47      183.54     17.28 o 
   3  11   0     2547.97     2621.05     58.00 o 
   5  11   0      713.38      682.60     30.06 o 
   7  11   0      909.42      877.60     73.51 o 
   9  11   0      231.03      224.88     30.41 o 
  11  11   0       29.51       15.49     22.38 o 
  13  11   0      142.34       98.42     29.29 o 
  15  11   0      421.13      449.45     54.11 o 
   0  12   0     1957.13     1807.48     69.29 o 
   2  12   0      979.73      976.21     54.23 o 
   4  12   0      988.79      978.95     36.52 o 
   6  12   0      969.88      928.43     39.84 o 
   8  12   0     1220.55     1188.25     57.63 o 
  10  12   0      682.44      634.45     47.73 o 
  12  12   0      260.00      252.21     58.14 o 
  14  12   0        0.75       11.76     32.04 o 
   1  13   0      229.90      265.00     32.43 o 
   3  13   0      182.09      190.09     21.46 o 
   5  13   0      666.49      702.82     40.09 o 
   7  13   0      581.28      553.46     43.58 o 
   9  13   0     1343.32     1281.21     63.86 o 
  11  13   0      711.02      719.98     54.13 o 
  13  13   0     1140.89     1008.09     66.01 o 
   0  14   0    11493.23    11734.08    316.92 o 
   2  14   0      182.02      153.07     24.59 o 
   4  14   0     2475.45     2573.79     67.53 o 
   6  14   0       37.77       55.08     24.23 o 
   8  14   0     1480.65     1558.17     70.29 o 
  10  14   0      762.49      796.98     60.27 o 
  12  14   0      300.41      262.50     41.04 o 
  14  14   0      986.38      902.47     66.99 o 
   1  15   0      354.42      353.05     36.94 o 
   3  15   0      162.40      209.29     30.31 o 
   5  15   0     3506.33     3574.16    117.77 o 
   7  15   0      702.56      712.06     52.31 o 
   9  15   0     1133.16     1181.77     78.60 o 
  11  15   0       61.16       51.68     30.28 o 
  13  15   0      231.08      261.26     45.35 o 
   0  16   0        0.57       -8.69     32.13 o 
   2  16   0       94.89       85.85     26.99 o 
   4  16   0       20.49       43.72     30.46 o 
   6  16   0       82.35       -2.78     40.67 o 
   8  16   0      186.95       92.73     37.50 o 
  10  16   0      258.80      230.91     49.42 o 
  12  16   0       18.20       21.67     52.76 o 
   1  17   0        4.51        2.90     23.89 o 
   3  17   0     4245.54     4137.19    229.36 o 
   5  17   0      315.27      369.17    101.41 o 
   7  17   0     1352.02     1156.57    141.48 o 
   9  17   0      192.71      233.59     49.41 o 
  11  17   0     2949.59     2993.19    131.34 o 
   0  18   0     3047.87     3244.82    143.45 o 
   2  18   0     4756.38     4865.95    413.93 o 
   4  18   0        7.21       -5.19     29.12 o 
   6  18   0      391.64      360.82     70.50 o 
   8  18   0      116.42      176.25     71.88 o 
   1  19   0       17.53       13.01     27.42 o 
   3  19   0      473.22      348.06     52.12 o 
   5  19   0      919.19      690.97     88.91 o 
   7  19   0      313.04      190.98     62.21 o 
   0  20   0       74.87      132.67     49.28 o 
   2  20   0      109.78       95.11     38.91 o 
   4  20   0      844.52      782.30     92.19 o 
 -19   1   1       14.11      -30.27     32.04 o 
 -17   1   1      858.49      860.67    124.51 o 
 -15   1   1      523.18      517.95     26.36 o 
 -13   1   1      166.46      165.38     15.25 o 
 -11   1   1     2051.19     2013.47     57.60 o 
  -9   1   1     1974.32     2112.57     49.59 o 
  -7   1   1       57.12       43.37     10.59 o 
  -5   1   1     8721.17     9999.14    134.89 o 
  -3   1   1     5510.75     5451.02    117.30 o 
  -1   1   1      866.22      950.13     14.31 o 
   1   1   1     2952.28     2881.58     37.65 o 
   3   1   1     2001.83     2046.21     27.41 o 
   5   1   1     1343.98     1643.66     25.17 o 
   7   1   1     2544.34     2709.80     47.79 o 
   9   1   1     4744.34     4554.01     78.33 o 
  11   1   1      796.25      853.67     33.44 o 
  13   1   1      380.11      358.96     32.96 o 
  15   1   1        0.40      -13.89     22.33 o 
  17   1   1      541.34      551.30     71.41 o 
 -18   2   1        1.16       31.58     31.21 o 
 -16   2   1      533.48      446.93     44.34 o 
 -14   2   1       18.83       12.22     12.00 o 
 -12   2   1      512.91      498.26     21.62 o 
 -10   2   1      552.55      593.73     40.26 o 
  -8   2   1     1684.47     1664.57     36.43 o 
  -6   2   1      103.71      141.14     13.91 o 
  -4   2   1     9003.70    10112.42    206.97 o 
  -2   2   1     1198.16     1468.33     30.87 o 
   0   2   1     1874.59     1643.79     31.35 o 
   2   2   1      754.10      898.48     26.72 o 
   4   2   1     5193.00     5610.96     69.97 o 
   6   2   1       29.57       15.86      7.62 o 
   8   2   1      733.54      770.83     25.31 o 
  10   2   1       36.01       52.46     12.02 o 
  12   2   1      526.08      544.16     32.58 o 
  14   2   1     3946.76     3821.86    102.18 o 
  16   2   1      517.65      496.27     64.96 o 
 -19   3   1      664.83      753.46     67.57 o 
 -17   3   1     2854.14     2842.84    113.29 o 
 -15   3   1      302.08      336.03     27.79 o 
 -13   3   1     3535.16     3623.89     73.73 o 
 -11   3   1      564.73      498.61     22.94 o 
  -9   3   1     3409.11     3549.83     56.64 o 
  -7   3   1       17.02       -6.81     10.83 o 
  -5   3   1      246.12      121.08     21.79 o 
  -3   3   1     6501.27     6049.59    158.00 o 
  -1   3   1        2.65       13.86      5.58 o 
   1   3   1    26273.21    27427.27    264.38 o 
   3   3   1     2991.40     3059.72     42.61 o 
   5   3   1    10788.39    10803.33    125.45 o 
   7   3   1      308.39      327.81     15.41 o 
   9   3   1    11367.34    10892.97    168.44 o 
  11   3   1     2314.58     2142.49     53.37 o 
  13   3   1      299.24      232.58     30.44 o 
  15   3   1      233.13      236.31     32.69 o 
  17   3   1      272.67      316.88     38.88 o 
 -18   4   1      823.11      899.78     70.25 o 
 -16   4   1      724.04      824.88     58.94 o 
 -14   4   1     4518.16     4400.84    102.19 o 
 -12   4   1     1716.82     1772.89     58.17 o 
 -10   4   1      119.64      114.42     12.56 o 
  -8   4   1    16743.10    17484.50    212.61 o 
  -6   4   1      927.50     1057.28     31.89 o 
  -4   4   1     7838.13     7503.18    120.48 o 
  -2   4   1     5788.02     6045.99     77.00 o 
   0   4   1    22232.03    21510.89    219.16 o 
   2   4   1     2737.80     2595.74     36.21 o 
   4   4   1     2055.87     2093.73     42.22 o 
   6   4   1    26730.60    27188.56    343.75 o 
   8   4   1       22.70       11.91     10.01 o 
  10   4   1     5064.23     5045.98     84.64 o 
  12   4   1     1395.69     1379.15     49.97 o 
  14   4   1     2780.51     2818.90     95.05 o 
  16   4   1      799.21      859.96     54.14 o 
 -17   5   1      111.19       95.15     33.93 o 
 -15   5   1      550.25      559.52     36.58 o 
 -13   5   1     1002.72     1071.59     43.27 o 
 -11   5   1      113.32      124.02     17.12 o 
  -9   5   1     2511.35     2517.49     94.91 o 
  -7   5   1     3270.42     3339.23     56.32 o 
  -5   5   1     5606.37     5531.69    106.79 o 
  -3   5   1     6284.71     6615.65     84.61 o 
  -1   5   1     2783.69     3117.30     46.35 o 
   1   5   1     3340.43     3328.32     44.40 o 
   3   5   1       18.14       86.99      7.84 o 
   5   5   1     2618.12     2533.05     44.11 o 
   7   5   1      232.93      254.62     20.10 o 
   9   5   1      560.45      610.71     36.18 o 
  11   5   1     1959.38     1949.29     53.34 o 
  13   5   1        3.38       -2.54     17.20 o 
  15   5   1      777.64      776.81     69.71 o 
  17   5   1      183.44      265.73     77.10 o 
 -18   6   1      566.88      712.68     93.74 o 
 -16   6   1      511.64      589.96     67.24 o 
 -14   6   1      916.02      930.32     51.63 o 
 -12   6   1      535.09      503.33     31.76 o 
 -10   6   1    11261.77    10870.34    224.35 o 
  -8   6   1      470.11      472.91     27.67 o 
  -6   6   1    12086.12    12229.34    209.23 o 
  -4   6   1     1643.93     1644.19     32.81 o 
  -2   6   1    16931.46    16911.99    217.32 o 
   0   6   1     7712.42     7718.78     93.92 o 
   2   6   1    10842.91    11287.09    126.09 o 
   4   6   1     4071.40     4175.47     64.67 o 
   6   6   1      456.13      474.30     17.67 o 
   8   6   1     6909.50     6650.36    134.78 o 
  10   6   1     1082.75     1081.55     37.30 o 
  12   6   1     2990.86     3044.71    110.63 o 
  14   6   1        8.81       -1.78     24.73 o 
  16   6   1     1923.84     1862.93     79.57 o 
 -17   7   1      958.01      993.13     76.94 o 
 -15   7   1    11532.86    11262.33    240.63 o 
 -13   7   1      280.41      307.33     46.82 o 
 -11   7   1    12235.78    12554.82    262.41 o 
  -9   7   1      553.27      598.12     53.47 o 
  -7   7   1    10376.79    10243.15    213.27 o 
  -5   7   1    14262.58    14404.92    191.64 o 
  -3   7   1     4433.84     4104.25     61.75 o 
  -1   7   1    26580.50    28449.31    309.37 o 
   1   7   1      275.10      267.64     16.92 o 
   3   7   1    53616.67    53366.91    543.88 o 
   5   7   1     3063.25     2993.79     53.30 o 
   7   7   1    26600.03    26505.57    382.41 o 
   9   7   1     4561.89     4565.68     95.95 o 
  11   7   1     2766.38     2835.44     69.71 o 
  13   7   1     7946.12     7874.97    154.85 o 
  15   7   1     2049.87     2172.80     82.75 o 
 -18   8   1      384.75      326.35     56.17 o 
 -16   8   1     1365.15     1303.40     84.82 o 
 -14   8   1       54.58       35.17     21.21 o 
 -12   8   1     1818.27     1861.80     74.34 o 
 -10   8   1     4798.11     4792.54    119.85 o 
  -8   8   1      742.37      733.93     42.61 o 
  -6   8   1     7325.27     7449.66    122.59 o 
  -4   8   1      210.06      182.12     12.89 o 
  -2   8   1    11501.92    11300.23    195.41 o 
   0   8   1      365.32      506.00     19.02 o 
   2   8   1    10839.37    11334.09    136.46 o 
   4   8   1     4005.92     4024.75     67.28 o 
   6   8   1      711.85      679.56     24.00 o 
   8   8   1    10125.22     9937.91    169.29 o 
  10   8   1      274.09      365.16     35.44 o 
  12   8   1     2987.07     2981.58     75.95 o 
  14   8   1       56.88       48.74     23.07 o 
  16   8   1     1236.63     1306.12     98.16 o 
 -17   9   1      190.57      215.26     49.29 o 
 -15   9   1      419.63      392.98     38.83 o 
 -13   9   1      488.39      441.09     38.41 o 
 -11   9   1      598.81      535.32     52.35 o 
  -9   9   1      927.55      949.39     48.12 o 
  -7   9   1     7142.22     7155.73    144.38 o 
  -5   9   1      513.80      496.88     21.74 o 
  -3   9   1     4040.19     3957.58     67.39 o 
  -1   9   1     4855.32     5124.94     72.67 o 
   1   9   1     1412.92     1481.77     45.85 o 
   3   9   1      605.82      541.67     25.48 o 
   5   9   1      425.40      465.60     23.44 o 
   7   9   1     1598.30     1559.37     44.84 o 
   9   9   1        4.66       -4.60     15.50 o 
  11   9   1      249.82      232.62     29.54 o 
  13   9   1      562.84      623.63     44.62 o 
  15   9   1      414.49      519.29     49.92 o 
 -16  10   1      669.31      690.73     75.11 o 
 -14  10   1     4351.89     4194.79    115.33 o 
 -12  10   1     5659.21     5861.03    140.15 o 
 -10  10   1     1015.60     1047.37     48.97 o 
  -8  10   1    17547.91    17781.84    401.63 o 
  -6  10   1     2892.77     2841.37     78.17 o 
  -4  10   1    26197.13    27004.69    327.44 o 
  -2  10   1     4121.16     4041.68     74.23 o 
   0  10   1    17685.89    17719.58    207.00 o 
   2  10   1     6219.30     6268.72     94.89 o 
   4  10   1     7181.01     7354.40    117.55 o 
   6  10   1    16186.24    16130.15    248.22 o 
   8  10   1      144.69      167.94     26.65 o 
  10  10   1     8514.84     8484.41    223.59 o 
  12  10   1     1284.94     1255.79     58.09 o 
  14  10   1     3677.68     3657.89    113.80 o 
 -15  11   1       39.55       37.44     33.78 o 
 -13  11   1     5372.70     5214.03    136.32 o 
 -11  11   1      319.72      312.46     39.56 o 
  -9  11   1     8879.44     9134.74    196.20 o 
  -7  11   1        6.99        1.76     15.87 o 
  -5  11   1     1016.56     1038.96     39.11 o 
  -3  11   1     2707.33     2747.14     55.14 o 
  -1  11   1      179.38      206.52     19.55 o 
   1  11   1    19514.81    20047.61    250.69 o 
   3  11   1     1554.32     1621.99     45.21 o 
   5  11   1    16176.13    16342.89    229.14 o 
   7  11   1        4.82       -4.11     17.64 o 
   9  11   1     6777.81     6665.24    185.79 o 
  11  11   1     2121.66     2136.20     81.41 o 
  13  11   1      205.59      174.48     43.20 o 
  15  11   1     1042.75     1076.96     81.13 o 
 -16  12   1        1.82      -35.33     35.33 o 
 -14  12   1      738.79      740.54     54.54 o 
 -12  12   1       59.09       48.49     29.22 o 
 -10  12   1      418.95      366.90     37.73 o 
  -8  12   1      672.53      710.34     50.87 o 
  -6  12   1     1772.24     1744.21     81.91 o 
  -4  12   1     3084.34     3088.23     60.51 o 
  -2  12   1     3687.13     3749.10     92.75 o 
   0  12   1     1782.51     1783.57     53.90 o 
   2  12   1     1060.12     1063.86     42.81 o 
   4  12   1      590.61      633.13     31.34 o 
   6  12   1      869.46      901.73     41.31 o 
   8  12   1      183.26      234.63     33.18 o 
  10  12   1      587.85      594.90     72.94 o 
  12  12   1      629.05      537.66     60.42 o 
  14  12   1     2382.08     2439.75     98.01 o 
 -15  13   1       76.36       93.15     44.69 o 
 -13  13   1      632.66      698.80     56.55 o 
 -11  13   1     3830.16     3717.05    126.95 o 
  -9  13   1     2118.30     2102.47     95.80 o 
  -7  13   1     1291.10     1363.65     60.17 o 
  -5  13   1     5817.36     5521.78    110.52 o 
  -3  13   1     4472.50     4411.84     85.63 o 
  -1  13   1     2293.54     2327.25     67.78 o 
   1  13   1     2348.18     2280.36     72.96 o 
   3  13   1     5895.03     5871.51    161.20 o 
   5  13   1      450.73      489.84     42.78 o 
   7  13   1      211.81      226.77     32.54 o 
   9  13   1     4150.88     4313.39    123.71 o 
  11  13   1      303.98      320.77     42.61 o 
  13  13   1      671.90      708.52     60.42 o 
 -14  14   1       99.18       89.69     34.75 o 
 -12  14   1      970.90     1099.24     66.88 o 
 -10  14   1     2333.71     2291.09     85.81 o 
  -8  14   1      955.69      887.15     57.56 o 
  -6  14   1     7079.73     6747.64    152.47 o 
  -4  14   1       13.30        5.37     14.78 o 
  -2  14   1    10969.70    11059.08    217.19 o 
   0  14   1      416.63      444.63     37.88 o 
   2  14   1     3895.16     3873.62    179.57 o 
   4  14   1     1163.81     1211.64     49.68 o 
   6  14   1      266.40      277.46     33.62 o 
   8  14   1     4745.73     4960.94    132.89 o 
  10  14   1       43.48      -13.35     25.93 o 
  12  14   1     1867.02     2040.11    108.06 o 
 -13  15   1      515.98      671.74     59.20 o 
 -11  15   1      448.97      452.11     48.74 o 
  -9  15   1     3593.21     3429.69    185.71 o 
  -7  15   1      240.24      241.88     35.34 o 
  -5  15   1      627.90      625.90     38.93 o 
  -3  15   1      264.52      289.35     29.06 o 
  -1  15   1        2.13       13.32     20.99 o 
   1  15   1     3784.07     3591.32    100.97 o 
   3  15   1     2567.47     2612.37     90.60 o 
   5  15   1     1630.06     1538.81     99.36 o 
   7  15   1     1251.89     1262.97     87.99 o 
   9  15   1     1438.73     1317.69     84.52 o 
  11  15   1      329.67      309.86     65.73 o 
 -12  16   1        7.13        7.63     30.19 o 
 -10  16   1      401.56      373.46     46.43 o 
  -8  16   1       10.15        8.93     27.21 o 
  -6  16   1      483.93      386.24     74.66 o 
  -4  16   1     1592.61     1603.75     68.92 o 
  -2  16   1     1553.08     1566.79    101.32 o 
   0  16   1       21.28      -10.20     22.23 o 
   2  16   1      436.50      458.74     52.77 o 
   4  16   1       10.70       33.08     28.61 o 
   6  16   1      389.65      331.10     97.03 o 
   8  16   1      383.79      391.81     71.60 o 
  10  16   1       66.75      106.87     61.63 o 
 -11  17   1       33.04       26.04     37.82 o 
  -9  17   1     1439.24     1328.42     87.65 o 
  -7  17   1      874.15      803.50     70.20 o 
  -5  17   1     2249.44     2015.59    123.59 o 
  -3  17   1      647.59      584.05     56.48 o 
  -1  17   1     1779.32     1724.51     71.91 o 
   1  17   1      767.85      761.27     57.89 o 
   3  17   1      229.21      219.30     35.97 o 
   5  17   1     1625.44     1588.62    112.80 o 
   7  17   1      611.38      464.62     75.90 o 
   9  17   1        3.85       20.99     65.56 o 
 -10  18   1       67.76      -15.08     47.68 o 
  -8  18   1       62.73       69.87     51.20 o 
  -6  18   1      258.94      307.45     66.95 o 
  -4  18   1      929.27     1028.09     96.40 o 
  -2  18   1      933.27      921.63     68.68 o 
   0  18   1       16.36        7.74     25.75 o 
   2  18   1      162.71      205.97     36.28 o 
   4  18   1        0.27       -4.23     43.36 o 
   6  18   1      607.04      585.93     83.37 o 
   8  18   1      337.14      392.01     78.42 o 
  -7  19   1      349.90      375.20     76.44 o 
  -5  19   1      440.45      473.74     77.97 o 
  -3  19   1      110.71       75.83     37.13 o 
  -1  19   1      264.68      267.35     50.51 o 
   1  19   1       73.31       54.31     30.33 o 
   3  19   1      648.11      725.44     66.30 o 
   5  19   1        6.49      -28.78     43.22 o 
   7  19   1      193.23      209.01     65.67 o 
  -6  20   1        6.82       21.94     45.88 o 
  -4  20   1      962.90      937.29    149.91 o 
  -2  20   1        0.55       17.64     36.34 o 
   0  20   1        4.44       41.51     31.05 o 
   2  20   1      398.29      365.63     64.66 o 
   4  20   1      762.18      812.01     93.58 o 
 -20   0   2     1025.14     1187.98    107.55 o 
 -18   0   2     5382.18     5467.35    186.51 o 
 -16   0   2     8888.66     9116.07    488.83 o 
 -14   0   2     6783.72     6788.68    337.22 o 
 -12   0   2    17033.65    16553.18    636.11 o 
 -10   0   2    18204.09    16655.37    619.96 o 
  -8   0   2    97761.86    91320.01   2955.97 o 
  -6   0   2      441.42      192.46     27.72 o 
  -4   0   2    67623.99    63725.47    898.17 o 
  -2   0   2    44028.07    43077.59    550.51 o 
   0   0   2    69242.36    70295.55    809.79 o 
   2   0   2    26250.50    23875.94    305.27 o 
   4   0   2     3255.44     2949.45     71.81 o 
   6   0   2    53072.93    52859.02    663.48 o 
   8   0   2     3732.64     3561.39     88.63 o 
  10   0   2    27322.56    26489.91    448.08 o 
  12   0   2     4453.71     4367.23    134.85 o 
  14   0   2     9477.81     8992.99    224.25 o 
  16   0   2     3386.27     3039.90    142.29 o 
 -19   1   2       79.99      114.59     34.32 o 
 -17   1   2     3246.64     3247.10     96.69 o 
 -15   1   2      570.68      571.62     43.99 o 
 -13   1   2     8008.78     7654.83    251.64 o 
 -11   1   2     2025.39     1805.20     96.53 o 
  -9   1   2     4587.64     4679.73    158.96 o 
  -7   1   2     6370.10     5632.22    228.59 o 
  -5   1   2    23116.15    23526.55    407.65 o 
  -3   1   2    46727.77    46280.18    525.13 o 
  -1   1   2     5173.71     6567.82     67.68 o 
   1   1   2    44051.19    42693.46    336.94 o 
   3   1   2     8635.73     8269.22     83.37 o 
   5   1   2    13834.18    14011.57    147.69 o 
   7   1   2     3185.33     3183.39     46.30 o 
   9   1   2     3252.80     3091.46     62.02 o 
  11   1   2     4761.10     4854.75     95.41 o 
  13   1   2      649.14      675.83     38.95 o 
  15   1   2     4426.25     4465.01    124.22 o 
  17   1   2      192.27      162.53     52.16 o 
 -18   2   2      244.39      262.15     69.88 o 
 -16   2   2     2003.48     1993.00     63.13 o 
 -14   2   2      236.90      302.94     25.29 o 
 -12   2   2     1070.13     1025.68     78.48 o 
 -10   2   2     1829.20     1776.39     54.30 o 
  -8   2   2      150.15       93.90      8.51 o 
  -6   2   2     2713.45     2376.10     64.58 o 
  -4   2   2     9056.77     9036.46    180.78 o 
  -2   2   2     8280.87     7596.21     92.89 o 
   0   2   2    11142.80    11200.99    111.26 o 
   2   2   2    26557.00    28880.88    240.88 o 
   4   2   2     1645.39     1416.35     23.50 o 
   6   2   2     4044.84     3865.15     47.85 o 
   8   2   2     5721.78     5617.73     90.12 o 
  10   2   2      369.35      335.25     27.92 o 
  12   2   2      261.73      232.57     25.81 o 
  14   2   2     1343.22     1410.52     55.19 o 
  16   2   2       36.64       64.84     29.88 o 
 -19   3   2     2370.54     2380.88    102.23 o 
 -17   3   2     3460.04     3433.97    103.08 o 
 -15   3   2     6697.43     6610.35    148.76 o 
 -13   3   2      610.68      609.57    173.06 o 
 -11   3   2    28651.17    29292.59    734.02 o 
  -9   3   2     6788.47     6798.17    115.34 o 
  -7   3   2    12713.19    13141.74    415.30 o 
  -5   3   2    46036.14    44906.16   1077.98 o 
  -3   3   2    13773.64    14643.64    167.15 o 
  -1   3   2    44136.98    42245.75    431.19 o 
   1   3   2    28502.97    29574.36    267.21 o 
   3   3   2    48892.46    49373.13    473.93 o 
   5   3   2     1592.72     1496.94     28.26 o 
   7   3   2    23985.04    24053.84    260.95 o 
   9   3   2    14739.75    13999.61    215.94 o 
  11   3   2     1275.15     1227.45     49.87 o 
  13   3   2     9232.85     9134.35    158.08 o 
  15   3   2     1795.70     1805.71     70.78 o 
 -18   4   2      949.91      858.92     75.70 o 
 -16   4   2     2436.45     2320.81     79.84 o 
 -14   4   2     6866.56     7225.24    157.52 o 
 -12   4   2     2840.18     2858.37     71.86 o 
 -10   4   2    23704.57    24912.14    458.66 o 
  -8   4   2      488.58      642.62     33.12 o 
  -6   4   2    53177.78    57205.73   1362.31 o 
  -4   4   2    17970.56    20329.59    352.61 o 
  -2   4   2     3790.19     2818.57     38.36 o 
   0   4   2     1980.49     1417.61     24.67 o 
   2   4   2    11266.53    11690.24    117.90 o 
   4   4   2    20530.40    20644.88    234.99 o 
   6   4   2      108.39      125.96     11.16 o 
   8   4   2    22077.25    22001.49    298.90 o 
  10   4   2       32.31       32.74     15.97 o 
  12   4   2     6861.96     6953.59    135.84 o 
  14   4   2     3100.15     3074.91     82.05 o 
  16   4   2     2129.91     1851.86    235.10 o 
 -19   5   2      774.34      772.75     65.08 o 
 -17   5   2       44.45       41.77     25.30 o 
 -15   5   2     1682.89     1746.76     71.79 o 
 -13   5   2      641.53      681.25     28.94 o 
 -11   5   2      240.10      254.99     36.52 o 
  -9   5   2     8748.97     8555.41    217.81 o 
  -7   5   2     1497.50     1817.99     54.47 o 
  -5   5   2     1166.94     1047.09     21.78 o 
  -3   5   2     1517.88     1809.17     34.38 o 
  -1   5   2    18267.48    19273.82    206.92 o 
   1   5   2      540.82      766.29     18.29 o 
   3   5   2      650.52      580.50     18.24 o 
   5   5   2      296.70      340.38     17.10 o 
   7   5   2     1474.23     1492.77     37.51 o 
   9   5   2      610.76      572.03     31.47 o 
  11   5   2       20.37        1.07     15.32 o 
  13   5   2     1547.58     1512.68     72.61 o 
  15   5   2      197.33      147.57     42.06 o 
 -18   6   2     1187.55     1231.66     77.47 o 
 -16   6   2       10.38       12.84     23.03 o 
 -14   6   2     3885.29     3987.89     90.80 o 
 -12   6   2       31.96       29.60     13.53 o 
 -10   6   2     2172.03     1976.61     56.61 o 
  -8   6   2      877.45      855.17     25.39 o 
  -6   6   2     1909.09     1829.72     35.13 o 
  -4   6   2    22304.62    22927.94    292.67 o 
  -2   6   2     1567.50     1440.43     30.17 o 
   0   6   2     6606.50     6728.95     84.64 o 
   2   6   2    12909.49    13253.23    140.41 o 
   4   6   2     9754.84     9983.01    134.12 o 
   6   6   2     3398.04     3307.89     59.13 o 
   8   6   2     2410.70     2273.70     61.23 o 
  10   6   2     1491.48     1598.92     52.42 o 
  12   6   2     1462.23     1528.13     56.30 o 
  14   6   2      159.91      160.56     30.02 o 
  16   6   2      865.12      959.35     77.46 o 
 -17   7   2     2078.31     2061.78     87.99 o 
 -15   7   2      501.57      545.28     56.19 o 
 -13   7   2     2047.85     2101.40     73.15 o 
 -11   7   2      654.68      752.74     82.01 o 
  -9   7   2     6049.50     6321.55    147.88 o 
  -7   7   2     2709.14     2983.60     58.99 o 
  -5   7   2     2563.83     2581.10     53.85 o 
  -3   7   2    18963.11    19621.89    237.30 o 
  -1   7   2      491.53      509.26     18.98 o 
   1   7   2    19653.72    19806.70    202.97 o 
   3   7   2     1802.35     1855.86     32.81 o 
   5   7   2     6187.16     6273.31     94.99 o 
   7   7   2     5086.78     5114.79     91.16 o 
   9   7   2      777.21      755.31     40.28 o 
  11   7   2     2281.91     2299.58     82.23 o 
  13   7   2      536.38      629.78     42.61 o 
  15   7   2     1567.43     1561.08     79.03 o 
 -18   8   2        2.39      -24.04     29.22 o 
 -16   8   2      959.18      888.08     60.47 o 
 -14   8   2     2256.05     2126.60     67.93 o 
 -12   8   2     3142.89     3162.33    164.90 o 
 -10   8   2       30.95       44.93     38.16 o 
  -8   8   2     1202.44     1274.22     44.21 o 
  -6   8   2     1155.58     1236.71     37.64 o 
  -4   8   2      872.26      889.94     22.92 o 
  -2   8   2     1097.52     1158.78     30.49 o 
   0   8   2      626.24      661.20     21.48 o 
   2   8   2     2489.53     2540.15     41.24 o 
   4   8   2     8720.26     8779.11    124.81 o 
   6   8   2      401.45      418.81     22.48 o 
   8   8   2       69.39       69.95     26.42 o 
  10   8   2      644.26      580.91     36.44 o 
  12   8   2      557.00      444.88     35.97 o 
  14   8   2      709.55      756.72     48.18 o 
 -17   9   2     1145.86     1148.99     72.90 o 
 -15   9   2       49.16       44.85     26.67 o 
 -13   9   2       90.03       96.72     27.62 o 
 -11   9   2     2196.79     2211.38     98.76 o 
  -9   9   2     2870.94     2590.47     79.07 o 
  -7   9   2      651.93      682.51     28.88 o 
  -5   9   2      935.59      883.46     28.21 o 
  -3   9   2     1404.10     1366.65     34.29 o 
  -1   9   2     9680.48     9613.15    130.74 o 
   1   9   2     1771.51     1747.79     40.71 o 
   3   9   2       47.45       50.27     12.81 o 
   5   9   2       58.15       57.38     13.79 o 
   7   9   2        4.33        1.45     12.90 o 
   9   9   2      200.70      244.76     29.73 o 
  11   9   2      126.21      138.40     24.82 o 
  13   9   2      118.17      135.56     27.69 o 
  15   9   2     1277.17     1390.10    110.29 o 
 -16  10   2     1208.88     1240.65     89.09 o 
 -14  10   2      954.28      954.49     66.94 o 
 -12  10   2      112.29      153.68     38.16 o 
 -10  10   2      508.65      512.85     39.59 o 
  -8  10   2      350.09      373.41     37.59 o 
  -6  10   2        3.25        9.27     12.58 o 
  -4  10   2      253.47      235.25     16.07 o 
  -2  10   2     1578.49     1627.29     44.14 o 
   0  10   2     3413.38     3286.15     60.35 o 
   2  10   2     1458.32     1471.10     38.67 o 
   4  10   2       79.90      108.30     16.17 o 
   6  10   2      867.31      880.62     32.96 o 
   8  10   2      962.44      912.30     47.28 o 
  10  10   2      222.38      238.42     31.97 o 
  12  10   2      156.51      128.30     28.09 o 
  14  10   2      731.16      737.30     61.66 o 
 -17  11   2      245.63      202.54     49.94 o 
 -15  11   2       55.95       61.34     32.73 o 
 -13  11   2      147.76      141.40     43.86 o 
 -11  11   2      279.55      291.42     36.46 o 
  -9  11   2      157.40      165.40     28.47 o 
  -7  11   2     1505.36     1526.89     56.11 o 
  -5  11   2      400.72      436.16     24.28 o 
  -3  11   2       98.60       92.06     14.57 o 
  -1  11   2      860.65      825.79     32.94 o 
   1  11   2        0.14       -7.16     11.85 o 
   3  11   2       97.89       76.65     16.40 o 
   5  11   2       86.90       83.23     17.57 o 
   7  11   2      481.67      449.71     32.39 o 
   9  11   2       12.72       31.38     23.44 o 
  11  11   2      311.28      316.57     37.35 o 
  13  11   2      127.44      103.53     34.10 o 
 -16  12   2       80.19       47.09     37.10 o 
 -14  12   2      584.05      437.44     55.15 o 
 -12  12   2     1420.07     1198.67     68.24 o 
 -10  12   2      283.88      279.31     33.70 o 
  -8  12   2       30.71       19.21     18.72 o 
  -6  12   2      767.85      774.21     43.46 o 
  -4  12   2        9.44        6.93     11.27 o 
  -2  12   2      788.11      799.14     32.09 o 
   0  12   2      805.05      801.88     43.79 o 
   2  12   2     1446.73     1471.89     50.93 o 
   4  12   2      304.10      336.45     29.38 o 
   6  12   2      200.22      241.27     27.78 o 
   8  12   2      128.69      145.42     30.65 o 
  10  12   2      767.75      714.29     71.25 o 
  12  12   2      190.24      171.50     34.55 o 
 -15  13   2        0.64       32.09     33.08 o 
 -13  13   2      137.29       67.36     46.57 o 
 -11  13   2       38.52       47.02     28.37 o 
  -9  13   2      636.46      566.49     44.06 o 
  -7  13   2     1117.27     1076.54     66.10 o 
  -5  13   2       49.55       64.70     18.28 o 
  -3  13   2      606.73      654.73     29.85 o 
  -1  13   2        9.93       16.18     15.53 o 
   1  13   2      139.81      182.19     27.61 o 
   3  13   2        0.05       -6.78     18.74 o 
   5  13   2     2622.65     2739.20     73.70 o 
   7  13   2      293.14      279.06     44.44 o 
   9  13   2       26.71       24.31     31.35 o 
  11  13   2        1.86        4.59     33.95 o 
 -14  14   2      238.25      172.34     43.23 o 
 -12  14   2      800.72      823.41     65.71 o 
 -10  14   2       31.65       41.75     25.05 o 
  -8  14   2     6109.44     6184.28    146.83 o 
  -6  14   2      280.13      313.12     36.49 o 
  -4  14   2       87.23       87.39     21.02 o 
  -2  14   2     1119.26     1117.46     44.18 o 
   0  14   2     1310.24     1354.36     95.65 o 
   2  14   2       60.18       50.63     24.19 o 
   4  14   2       15.10       42.78     28.68 o 
   6  14   2     1735.66     1686.80     79.70 o 
   8  14   2      271.26      260.01     46.99 o 
  10  14   2     2867.30     2982.08    124.79 o 
  12  14   2       38.88       17.93     50.21 o 
 -13  15   2     2574.85     2458.86    109.71 o 
 -11  15   2      176.64      133.79     33.45 o 
  -9  15   2      353.13      450.68     45.68 o 
  -7  15   2     1021.44     1025.04     58.80 o 
  -5  15   2        0.65      -11.34     21.33 o 
  -3  15   2     1733.44     1823.38     58.98 o 
  -1  15   2      443.92      474.93     38.22 o 
   1  15   2      546.72      519.53     43.45 o 
   3  15   2       55.01       39.16     25.14 o 
   5  15   2     1692.31     1801.06     86.31 o 
   7  15   2       79.70      136.88     49.70 o 
   9  15   2        2.07       47.40     45.28 o 
  11  15   2     1799.70     1871.32    192.96 o 
 -12  16   2       41.30       39.43     31.02 o 
 -10  16   2      117.95      111.33     34.13 o 
  -8  16   2      967.83      937.25     61.44 o 
  -6  16   2       95.09       74.55     50.47 o 
  -4  16   2        2.26       17.87     22.80 o 
  -2  16   2      888.63      866.28     50.38 o 
   0  16   2      338.23      320.31     35.58 o 
   2  16   2       44.77       46.46     26.16 o 
   4  16   2       41.56       48.39     27.19 o 
   6  16   2     1420.75     1294.53    105.01 o 
   8  16   2      117.52       61.58     49.18 o 
  10  16   2        5.60       16.76     56.21 o 
 -11  17   2      642.96      592.65     66.20 o 
  -9  17   2       76.47       86.10     39.46 o 
  -7  17   2      332.89      307.22     51.01 o 
  -5  17   2     1460.99     1465.52    225.71 o 
  -3  17   2        4.13        1.53     29.39 o 
  -1  17   2     3089.45     3159.11    110.95 o 
   1  17   2      290.90      226.38     35.99 o 
   3  17   2     2678.95     2576.43    100.90 o 
   5  17   2        9.58       58.78     44.09 o 
   7  17   2     1002.13      871.66     96.87 o 
   9  17   2      643.69      589.17     89.62 o 
 -10  18   2     1105.61     1190.39    121.74 o 
  -8  18   2      617.99      642.25     73.36 o 
  -6  18   2     3980.18     3921.26    426.61 o 
  -4  18   2      273.72      398.84     70.00 o 
  -2  18   2      478.25      556.62     57.88 o 
   0  18   2       67.31       47.28     27.92 o 
   2  18   2      387.70      398.12     47.70 o 
   4  18   2     2505.86     2516.14    189.13 o 
   6  18   2      413.89      417.69     75.52 o 
  -7  19   2        4.66       20.83     49.08 o 
  -5  19   2       43.67      -13.49     43.53 o 
  -3  19   2     1853.69     1646.95    117.71 o 
  -1  19   2     2950.18     2717.17    112.88 o 
   1  19   2     2155.13     2409.81    173.22 o 
   3  19   2       78.48       51.72     37.45 o 
   5  19   2      134.81      109.99     54.70 o 
  -6  20   2      538.11      447.44    114.76 o 
  -4  20   2      150.31      146.00     58.65 o 
  -2  20   2      674.49      650.72     84.93 o 
   0  20   2      462.16      490.83     58.58 o 
   2  20   2       55.18      -32.29     32.76 o 
 -19   1   3     1586.28     1482.20    133.35 o 
 -17   1   3        0.41      -12.56     16.26 o 
 -15   1   3     1129.74      983.40     92.65 o 
 -13   1   3       16.10       17.37     30.20 o 
 -11   1   3     4271.07     4166.44    160.50 o 
  -9   1   3     1199.11     1048.67     70.17 o 
  -7   1   3       45.30       29.94     19.46 o 
  -5   1   3      960.27      971.33     22.78 o 
  -3   1   3    12601.45    15099.36    149.56 o 
  -1   1   3     2183.76     2357.43     27.09 o 
   1   1   3      996.02      975.40     21.67 o 
   3   1   3       10.63        2.89      5.84 o 
   5   1   3       50.28       36.03      8.95 o 
   7   1   3     1225.68     1196.87     29.18 o 
   9   1   3     2695.17     2620.19     61.68 o 
  11   1   3      237.13      233.23     27.06 o 
  13   1   3      294.42      256.17     33.00 o 
  15   1   3      397.22      472.99     71.93 o 
 -20   2   3      332.94      332.10     41.80 o 
 -18   2   3      657.88      670.11     38.88 o 
 -16   2   3     2017.62     1986.44    133.11 o 
 -14   2   3       77.78       91.82     47.38 o 
 -12   2   3      212.75      272.61     49.05 o 
 -10   2   3      206.14      203.02     65.76 o 
  -8   2   3      980.93      960.91    217.93 o 
  -6   2   3     7114.71     7477.16    141.57 o 
  -4   2   3      140.00      151.59     11.39 o 
  -2   2   3     1191.73     1023.81     21.76 o 
   0   2   3        4.00        2.08      4.78 o 
   2   2   3       60.43       96.29      7.69 o 
   4   2   3      835.49      876.04     22.32 o 
   6   2   3     2688.48     2655.77     47.27 o 
   8   2   3      346.77      323.59     24.02 o 
  10   2   3        1.06       -1.59     14.38 o 
  12   2   3       87.46      100.79     23.44 o 
  14   2   3     1041.35     1106.87     55.06 o 
 -19   3   3       65.74       86.77     33.82 o 
 -17   3   3      185.72      170.32     25.77 o 
 -15   3   3        7.10       47.41     38.00 o 
 -13   3   3      367.05      348.42     58.16 o 
 -11   3   3     5360.72     5211.38    191.24 o 
  -9   3   3      130.20      124.76     15.66 o 
  -7   3   3    16610.59    17035.87    295.66 o 
  -5   3   3      965.21      940.84     90.98 o 
  -3   3   3    17960.50    18857.73    229.29 o 
  -1   3   3     2522.55     2697.97     38.57 o 
   1   3   3    20095.62    20973.03    196.33 o 
   3   3   3     1928.82     1913.28     36.56 o 
   5   3   3       29.69       39.70      9.42 o 
   7   3   3     2304.22     2281.62     42.04 o 
   9   3   3      247.28      226.76     22.86 o 
  11   3   3     1995.88     1944.41     61.99 o 
  13   3   3      823.54      794.51     46.64 o 
  15   3   3     1227.51     1318.37     74.56 o 
 -20   4   3       16.81       33.10     28.96 o 
 -18   4   3      451.52      530.04     69.41 o 
 -16   4   3     3750.77     3663.72    146.49 o 
 -14   4   3      166.83      166.97     67.30 o 
 -12   4   3     5183.60     4972.93    192.63 o 
 -10   4   3       68.44       69.55     26.26 o 
  -8   4   3    20549.01    21318.56    419.96 o 
  -6   4   3       64.86      135.89     37.78 o 
  -4   4   3    11501.26    11582.14    184.37 o 
  -2   4   3    24002.43    24363.38    269.05 o 
   0   4   3      437.58      679.20     18.02 o 
   2   4   3    17138.06    17972.09    165.47 o 
   4   4   3      634.38      637.78     21.51 o 
   6   4   3    12473.54    12644.59    153.64 o 
   8   4   3        5.17        2.86     13.19 o 
  10   4   3     2845.45     2844.93    104.27 o 
  12   4   3     2304.44     2157.03     71.34 o 
  14   4   3      232.39      296.38     38.16 o 
 -19   5   3       28.73       47.53     27.47 o 
 -17   5   3     1582.53     1693.30     66.91 o 
 -15   5   3       88.35       67.27     32.94 o 
 -13   5   3     2842.07     2914.28     74.75 o 
 -11   5   3       79.66       75.30     30.69 o 
  -9   5   3     1226.03     1138.74    111.84 o 
  -7   5   3      421.51      381.07     19.57 o 
  -5   5   3      694.28      914.60     23.20 o 
  -3   5   3     5390.21     5497.03     99.08 o 
  -1   5   3     1674.01     1996.67     36.63 o 
   1   5   3      886.51      772.63     26.78 o 
   3   5   3     2235.63     2161.68     34.08 o 
   5   5   3     1010.86      926.58     28.50 o 
   7   5   3     1798.65     1834.04     41.96 o 
   9   5   3      440.06      419.62     32.73 o 
  11   5   3     2183.17     2096.22     66.36 o 
  13   5   3      271.96      295.96     34.32 o 
  15   5   3      355.63      362.19     48.65 o 
 -18   6   3     2873.07     3049.73    103.77 o 
 -16   6   3       46.18       47.72     21.59 o 
 -14   6   3     3928.49     4021.43    101.24 o 
 -12   6   3      230.07      186.68     22.18 o 
 -10   6   3     7490.37     7611.88    355.01 o 
  -8   6   3     1137.24     1086.82     78.23 o 
  -6   6   3     4063.33     4191.38     77.89 o 
  -4   6   3     3679.80     3611.05     68.35 o 
  -2   6   3      998.82      844.20     28.25 o 
   0   6   3    19306.88    19161.24    197.14 o 
   2   6   3      371.07      457.76     19.02 o 
   4   6   3     7616.83     7648.82    105.26 o 
   6   6   3        9.62       15.95     11.68 o 
   8   6   3     8383.24     8339.37    158.56 o 
  10   6   3      841.43      826.96     45.70 o 
  12   6   3     1150.35     1295.79     57.37 o 
  14   6   3      558.79      599.76     67.36 o 
 -19   7   3     2574.61     2514.57    101.59 o 
 -17   7   3      146.85      159.36     32.33 o 
 -15   7   3     5467.52     5581.28    142.73 o 
 -13   7   3     2734.90     2696.98     65.93 o 
 -11   7   3     2852.39     2844.21     77.54 o 
  -9   7   3    14331.13    14281.69    517.87 o 
  -7   7   3     1284.65     1243.80     35.14 o 
  -5   7   3    63389.20    62906.85    862.20 o 
  -3   7   3       88.24      109.87     11.26 o 
  -1   7   3    46202.78    46525.38    509.15 o 
   1   7   3     2165.41     2109.81     38.26 o 
   3   7   3    10294.00    10404.07    173.23 o 
   5   7   3    15631.15    15498.09    203.81 o 
   7   7   3      843.94      905.60     32.50 o 
   9   7   3     6777.84     6630.19    126.41 o 
  11   7   3      114.70       88.05     26.38 o 
  13   7   3    11074.14    10839.90    214.43 o 
 -18   8   3      737.68      791.40     83.94 o 
 -16   8   3      265.52      232.53     36.16 o 
 -14   8   3     2422.01     2372.92     82.62 o 
 -12   8   3        5.61      -12.84     17.00 o 
 -10   8   3     6224.83     6140.59    161.75 o 
  -8   8   3      509.89      527.53     27.93 o 
  -6   8   3     9689.23     9907.14    184.45 o 
  -4   8   3     1357.36     1366.45     35.91 o 
  -2   8   3       80.56      160.42     19.60 o 
   0   8   3    19450.72    19416.92    215.60 o 
   2   8   3      156.35      198.62     15.32 o 
   4   8   3     5636.14     5654.20     92.81 o 
   6   8   3      679.14      743.19     37.94 o 
   8   8   3     5629.19     5433.86    136.62 o 
  10   8   3      455.27      451.15     36.75 o 
  12   8   3       38.36       21.35     22.41 o 
  14   8   3      984.54     1048.65     83.09 o 
 -17   9   3     1100.10     1104.84     68.25 o 
 -15   9   3      915.38      945.83     58.39 o 
 -13   9   3      218.70      215.30     31.60 o 
 -11   9   3      661.86      726.32     48.60 o 
  -9   9   3     1022.35     1074.84     48.11 o 
  -7   9   3      458.74      489.74     42.43 o 
  -5   9   3        8.72       21.96     15.26 o 
  -3   9   3     1590.09     1649.16     38.46 o 
  -1   9   3      549.99      658.08     25.18 o 
   1   9   3      362.56      367.65     24.12 o 
   3   9   3      717.51      785.92     31.42 o 
   5   9   3     2731.65     2805.45     91.61 o 
   7   9   3     1047.65     1032.79     52.84 o 
   9   9   3      566.99      535.84     56.65 o 
  11   9   3     1475.03     1523.39     69.83 o 
  13   9   3      510.32      544.82     55.27 o 
 -18  10   3      559.25      650.05     60.79 o 
 -16  10   3     5557.39     5527.37    161.66 o 
 -14  10   3      874.41      890.44     77.57 o 
 -12  10   3    10363.15    10275.23    269.03 o 
 -10  10   3      219.08      216.38     34.68 o 
  -8  10   3    14808.21    14762.99    255.19 o 
  -6  10   3     2256.18     2399.18     61.69 o 
  -4  10   3     9183.57     9157.32    140.99 o 
  -2  10   3    14577.22    14289.91    189.63 o 
   0  10   3       50.28       85.87     15.22 o 
   2  10   3    23979.32    24038.96    326.67 o 
   4  10   3     1130.00     1190.74     44.03 o 
   6  10   3    14328.03    14018.31    210.26 o 
   8  10   3      682.56      710.70     46.09 o 
  10  10   3     6300.03     6210.49    130.15 o 
  12  10   3     2611.89     2561.18     91.40 o 
 -17  11   3     1442.69     1374.16     95.47 o 
 -15  11   3        6.53      -23.80     25.02 o 
 -13  11   3      624.53      635.31     53.68 o 
 -11  11   3     2850.76     3024.25    116.82 o 
  -9  11   3      374.70      449.53     38.08 o 
  -7  11   3    11993.37    12168.06    221.97 o 
  -5  11   3     1391.78     1436.69     49.36 o 
  -3  11   3    20657.06    20591.49    262.11 o 
  -1  11   3       17.90       33.03     13.29 o 
   1  11   3     8672.93     8629.89    143.98 o 
   3  11   3     1452.73     1380.46     53.08 o 
   5  11   3       15.10       29.84     17.15 o 
   7  11   3     4058.32     3990.29     97.78 o 
   9  11   3       27.54       47.58     29.50 o 
  11  11   3     4638.45     5071.23    133.26 o 
  13  11   3      630.39      605.58     89.55 o 
 -16  12   3      493.95      585.91     61.26 o 
 -14  12   3      312.81      269.96     43.46 o 
 -12  12   3      354.64      368.82     52.03 o 
 -10  12   3      471.37      506.92     45.49 o 
  -8  12   3      201.37      184.08     27.37 o 
  -6  12   3      182.96      227.20     28.53 o 
  -4  12   3        5.99       10.38     13.68 o 
  -2  12   3     1175.49     1134.12     55.03 o 
   0  12   3     1052.28     1075.27     42.41 o 
   2  12   3      845.26      887.95     48.70 o 
   4  12   3      311.91      293.11     34.34 o 
   6  12   3     1488.35     1316.19     86.36 o 
   8  12   3      695.74      724.74     64.27 o 
  10  12   3       88.75       32.74     32.75 o 
  12  12   3      158.54      293.84     97.22 o 
 -15  13   3     1113.79     1243.80     81.64 o 
 -13  13   3     1219.79     1164.51     86.16 o 
 -11  13   3     3105.72     3040.94    107.89 o 
  -9  13   3      220.92      295.27     35.16 o 
  -7  13   3     1480.98     1415.68     71.60 o 
  -5  13   3     4720.66     4400.57    111.93 o 
  -3  13   3       26.16       31.57     14.41 o 
  -1  13   3     3419.98     3450.71     78.57 o 
   1  13   3     3211.67     3204.46     86.34 o 
   3  13   3     1648.13     1855.54     70.29 o 
   5  13   3     1060.04     1121.33     72.77 o 
   7  13   3     2036.39     2090.33    196.14 o 
   9  13   3     3598.59     3432.12    174.09 o 
  11  13   3      445.72      444.06    202.31 o 
 -14  14   3     1647.37     1497.90     89.83 o 
 -12  14   3       35.72       32.52     28.95 o 
 -10  14   3     4648.99     4810.63    231.76 o 
  -8  14   3      124.81       97.09     27.55 o 
  -6  14   3     2176.42     1996.64     86.03 o 
  -4  14   3      911.23      945.18     47.45 o 
  -2  14   3      562.00      534.13     33.88 o 
   0  14   3     6424.91     6479.61    136.28 o 
   2  14   3       99.79       89.76     26.41 o 
   4  14   3     5208.04     5338.28    156.53 o 
   6  14   3      505.54      489.41     51.51 o 
   8  14   3     2374.99     2221.63    136.19 o 
  10  14   3      559.57      629.52     89.30 o 
 -13  15   3       17.86       22.41     31.91 o 
 -11  15   3      860.28      739.13     55.38 o 
  -9  15   3      118.03      159.11     45.56 o 
  -7  15   3     1117.21     1090.81     84.36 o 
  -5  15   3     1835.91     1732.34     86.21 o 
  -3  15   3      964.41     1046.38     55.20 o 
  -1  15   3       59.94       76.23     24.74 o 
   1  15   3      497.33      515.07     42.55 o 
   3  15   3        0.41      -17.41     22.18 o 
   5  15   3       26.56       71.76     33.71 o 
   7  15   3     1324.62     1354.87    108.82 o 
   9  15   3       49.06       45.46     49.27 o 
 -12  16   3       91.20       93.72     38.28 o 
 -10  16   3      634.00      664.07     56.11 o 
  -8  16   3      596.82      646.75     54.05 o 
  -6  16   3      118.71      144.37     32.75 o 
  -4  16   3      620.40      616.70     59.19 o 
  -2  16   3      164.54      149.72     36.54 o 
   0  16   3     1050.54     1003.87     76.00 o 
   2  16   3       17.88        5.36     25.65 o 
   4  16   3      478.06      532.39     54.56 o 
   6  16   3      265.19      237.54     61.43 o 
   8  16   3      281.14      169.39     60.49 o 
 -11  17   3       27.54       -0.38     29.27 o 
  -9  17   3     1301.50     1290.81     73.90 o 
  -7  17   3      216.94      210.59     44.84 o 
  -5  17   3      523.26      554.54     60.45 o 
  -3  17   3     1063.15     1013.98     92.84 o 
  -1  17   3      456.33      467.20     92.16 o 
   1  17   3      123.93      133.13     33.81 o 
   3  17   3     1222.19     1295.96     67.27 o 
   5  17   3     1372.10     1301.89    106.79 o 
   7  17   3      690.24      576.93     87.25 o 
 -10  18   3      307.44      306.10     66.40 o 
  -8  18   3      251.04      258.19     51.97 o 
  -6  18   3        0.97      -19.44     42.62 o 
  -4  18   3      333.40      380.82     66.19 o 
  -2  18   3      402.61      367.95    110.61 o 
   0  18   3      120.43      105.70     39.65 o 
   2  18   3       33.68       16.43     28.71 o 
   4  18   3      395.97      369.82     53.56 o 
   6  18   3       18.90       43.67     68.20 o 
  -7  19   3      105.24      106.26     57.19 o 
  -5  19   3      463.79      573.11     82.28 o 
  -3  19   3        0.46      -27.24     71.94 o 
  -1  19   3        0.10       13.84     33.41 o 
   1  19   3        0.19      -30.56     30.56 o 
   3  19   3      479.97      460.25     58.66 o 
  -4  20   3      269.07      199.01     62.69 o 
  -2  20   3      315.83      180.34     66.53 o 
   0  20   3        1.01      -15.17     35.81 o 
 -20   0   4     6426.04     6877.90    416.46 o 
 -18   0   4     1268.86     1422.81    181.85 o 
 -16   0   4    16287.37    15463.89    661.24 o 
 -14   0   4      265.88      381.53     89.48 o 
 -12   0   4    10706.26    10109.26    441.82 o 
 -10   0   4    24412.87    22893.31    833.55 o 
  -8   0   4    11654.88    11165.49    441.33 o 
  -6   0   4    14791.32    14179.75    240.18 o 
  -4   0   4     4811.99     4357.79     70.22 o 
  -2   0   4   138014.52   134063.11   1529.99 o 
   0   0   4      667.72      603.41     32.07 o 
   2   0   4    61046.90    61518.38    712.72 o 
   4   0   4    18804.29    18441.47    258.11 o 
   6   0   4    10698.39    10244.73    177.36 o 
   8   0   4    18948.09    18613.29    343.30 o 
  10   0   4     5169.47     4915.02    191.00 o 
  12   0   4     9582.32     9448.22    245.07 o 
  14   0   4       92.52      140.65     53.44 o 
 -19   1   4      239.65      223.76     67.32 o 
 -17   1   4      285.09      320.96     71.39 o 
 -15   1   4     6881.99     6666.89    251.23 o 
 -13   1   4      556.01      542.42     69.73 o 
 -11   1   4     6484.24     6248.04    215.29 o 
  -9   1   4       28.93       32.82     25.75 o 
  -7   1   4    22107.48    21546.30    364.66 o 
  -5   1   4     2479.69     2227.00     34.94 o 
  -3   1   4    16361.08    15792.39    177.57 o 
  -1   1   4     3848.71     3507.56     42.70 o 
   1   1   4     1269.99     1139.47     25.41 o 
   3   1   4    27303.89    27015.68    233.98 o 
   5   1   4       27.85       33.04      9.79 o 
   7   1   4     8525.16     8336.24    108.15 o 
   9   1   4      806.60      805.76     42.09 o 
  11   1   4     3413.19     3595.19     91.93 o 
  13   1   4      443.25      482.17     46.21 o 
 -20   2   4      397.56      527.18     54.10 o 
 -18   2   4      180.57      221.29     67.64 o 
 -16   2   4      370.49      335.24    115.98 o 
 -14   2   4     2128.29     2046.34    132.56 o 
 -12   2   4      706.11      537.55     66.67 o 
 -10   2   4     3784.91     3426.90    141.29 o 
  -8   2   4     7715.33     7469.26    146.17 o 
  -6   2   4      683.25      559.81     21.50 o 
  -4   2   4     4266.89     3908.39     50.24 o 
  -2   2   4     4430.08     4350.18     49.01 o 
   0   2   4     1379.33     1277.27     23.04 o 
   2   2   4       77.53       81.56      8.89 o 
   4   2   4     1006.16      896.69     24.76 o 
   6   2   4     1135.77     1094.22     31.35 o 
   8   2   4       43.54       80.29     18.90 o 
  10   2   4     2143.34     2137.20     70.28 o 
  12   2   4      480.50      514.68     41.97 o 
  14   2   4      877.97      999.30     81.56 o 
 -19   3   4     3821.76     3751.43    137.69 o 
 -17   3   4     1895.76     1987.67    199.68 o 
 -15   3   4     3263.64     3012.56    159.08 o 
 -13   3   4    13035.61    13275.86    520.81 o 
 -11   3   4      994.51      806.62     74.35 o 
  -9   3   4    36384.20    36130.25    734.23 o 
  -7   3   4     4590.19     4524.93     86.47 o 
  -5   3   4    20793.94    20666.28    214.97 o 
  -3   3   4    13683.85    13944.28    154.83 o 
  -1   3   4    21340.48    21143.45    217.91 o 
   1   3   4    25020.50    24530.44    230.07 o 
   3   3   4     1287.39     1322.36     27.18 o 
   5   3   4    28189.97    27865.55    278.91 o 
   7   3   4      969.59     1005.62     32.88 o 
   9   3   4    11588.86    11372.70    176.86 o 
  11   3   4     3035.70     2995.87    109.66 o 
  13   3   4     2494.65     2552.82    110.65 o 
 -20   4   4      454.81      520.29     41.96 o 
 -18   4   4     2156.36     2292.29    152.67 o 
 -16   4   4       57.38      110.36     68.98 o 
 -14   4   4    11915.72    11714.57    371.89 o 
 -12   4   4      149.02      238.29     49.49 o 
 -10   4   4      999.70     1087.01     82.48 o 
  -8   4   4     8398.40     8604.94    250.26 o 
  -6   4   4     2232.93     2299.68     36.71 o 
  -4   4   4    27718.85    27756.21    356.98 o 
  -2   4   4       51.21       44.02      8.22 o 
   0   4   4    29162.03    29020.70    279.47 o 
   2   4   4     1919.80     1864.56     36.03 o 
   4   4   4    22614.07    21925.25    247.38 o 
   6   4   4     3942.89     3781.99     65.50 o 
   8   4   4     2657.89     2666.29     67.07 o 
  10   4   4     5517.84     5712.56    112.96 o 
  12   4   4       45.44       26.84     23.54 o 
  14   4   4     4036.98     3811.57    183.07 o 
 -19   5   4       34.72       38.15     24.36 o 
 -17   5   4      734.89      799.76     58.90 o 
 -15   5   4      153.28      155.09     24.85 o 
 -13   5   4       27.30      -16.50     40.35 o 
 -11   5   4      129.72       70.91     50.03 o 
  -9   5   4     8147.65     8120.07    177.71 o 
  -7   5   4     3134.50     3457.41     59.30 o 
  -5   5   4       72.90      126.49     13.44 o 
  -3   5   4     2511.96     2523.85     46.47 o 
  -1   5   4     1969.35     1935.46     37.38 o 
   1   5   4      108.70      149.73     11.75 o 
   3   5   4      754.04      716.97     23.04 o 
   5   5   4     1347.79     1432.53     48.17 o 
   7   5   4      795.91      846.20     31.46 o 
   9   5   4     3937.35     3886.42     87.65 o 
  11   5   4       62.78       65.85     23.66 o 
  13   5   4      328.34      375.06     48.03 o 
 -18   6   4       77.36      171.91     36.22 o 
 -16   6   4     1849.99     1889.91     91.33 o 
 -14   6   4     2227.03     2317.42     92.61 o 
 -12   6   4     2792.69     2900.40    205.18 o 
 -10   6   4     1532.09     1397.93    103.52 o 
  -8   6   4     6732.69     6503.43    136.44 o 
  -6   6   4     4331.41     4381.46     80.33 o 
  -4   6   4     4943.61     5015.65     84.90 o 
  -2   6   4     5469.26     5281.25     76.06 o 
   0   6   4       85.26       56.28     11.71 o 
   2   6   4     4695.75     4694.92     61.26 o 
   4   6   4     3499.36     3486.81     61.77 o 
   6   6   4      121.80       91.36     15.56 o 
   8   6   4     3819.47     3893.93     86.35 o 
  10   6   4      752.47      887.34     67.29 o 
  12   6   4      642.33      657.35     54.13 o 
 -19   7   4       52.24       89.69     29.53 o 
 -17   7   4     1268.65     1319.68     62.47 o 
 -15   7   4     1776.72     1815.23     64.56 o 
 -13   7   4      658.77      659.11     40.07 o 
 -11   7   4     3980.66     4015.40     97.72 o 
  -9   7   4     2371.74     2301.71     65.16 o 
  -7   7   4     7755.14     7770.84    151.60 o 
  -5   7   4      127.42      159.59     17.79 o 
  -3   7   4    15181.91    15218.91    181.17 o 
  -1   7   4     2355.52     2259.66     45.28 o 
   1   7   4      313.52      316.11     20.26 o 
   3   7   4     9063.79     8839.17    125.94 o 
   5   7   4      439.38      428.87     25.83 o 
   7   7   4     2421.77     2424.80     53.30 o 
   9   7   4      475.28      497.56     40.68 o 
  11   7   4     2066.52     1970.27     80.53 o 
  13   7   4      313.92      317.96     68.55 o 
 -18   8   4      209.31      168.39     38.14 o 
 -16   8   4       21.21       53.32     23.65 o 
 -14   8   4      240.32      227.70     52.33 o 
 -12   8   4       97.09       79.77     30.93 o 
 -10   8   4      167.34      143.19     24.35 o 
  -8   8   4        0.18       26.13     13.58 o 
  -6   8   4      271.82      233.60     23.70 o 
  -4   8   4     2021.98     2033.18     46.06 o 
  -2   8   4     3019.12     2834.78     52.23 o 
   0   8   4      243.87      219.63     18.09 o 
   2   8   4     1294.87     1299.70     47.11 o 
   4   8   4      306.01      326.28     27.18 o 
   6   8   4      842.78      888.81     36.56 o 
   8   8   4       21.67       17.40     20.64 o 
  10   8   4      165.62      131.98     32.36 o 
  12   8   4        1.06       33.51     99.53 o 
 -17   9   4     1190.29     1202.74     68.43 o 
 -15   9   4     2098.62     2191.48     84.70 o 
 -13   9   4       29.48       24.55     19.43 o 
 -11   9   4       39.85       40.61     21.31 o 
  -9   9   4      963.82      903.31     45.03 o 
  -7   9   4     1056.96     1049.10     77.41 o 
  -5   9   4       12.25       -4.47     12.88 o 
  -3   9   4        9.59       -9.58      9.58 o 
  -1   9   4        1.31       11.90     10.89 o 
   1   9   4       11.92        1.76     11.78 o 
   3   9   4      376.63      412.02     34.69 o 
   5   9   4      204.35      204.28     25.82 o 
   7   9   4      390.98      422.33     33.35 o 
   9   9   4      317.42      296.74     61.87 o 
  11   9   4      686.38      718.23     64.34 o 
 -18  10   4        9.80       29.71     31.21 o 
 -16  10   4      354.17      365.29     86.77 o 
 -14  10   4      185.26      196.90     34.50 o 
 -12  10   4        7.09       13.30     20.65 o 
 -10  10   4     5163.48     4924.20    151.43 o 
  -8  10   4      301.61      312.56     37.17 o 
  -6  10   4      293.48      315.43     26.73 o 
  -4  10   4        0.83       10.16     12.28 o 
  -2  10   4     3804.76     3741.85     69.98 o 
   0  10   4        8.11        8.21     12.02 o 
   2  10   4        0.47       21.24     27.13 o 
   4  10   4      130.75      135.63     23.55 o 
   6  10   4       12.43      -19.79     19.79 o 
   8  10   4        5.29      -10.37     24.65 o 
  10  10   4      451.02      456.91     54.36 o 
  12  10   4      155.45       91.81    137.51 o 
 -17  11   4      496.97      422.82     53.04 o 
 -15  11   4      278.41      276.24     41.92 o 
 -13  11   4      192.46      195.42     35.49 o 
 -11  11   4       53.19       17.05     24.47 o 
  -9  11   4       52.64       83.70     40.06 o 
  -7  11   4        0.88       11.35     15.45 o 
  -5  11   4       33.71       24.29     20.75 o 
  -3  11   4       85.16       95.42     18.42 o 
  -1  11   4      257.32      304.66     23.54 o 
   1  11   4     1288.95     1341.98     57.22 o 
   3  11   4      348.55      416.66     33.66 o 
   5  11   4     1596.76     1592.26     82.14 o 
   7  11   4      366.97      407.92     69.21 o 
   9  11   4       40.28       -0.58     29.24 o 
  11  11   4      391.48      347.53     71.80 o 
 -16  12   4       11.42      -27.70     27.70 o 
 -14  12   4      317.98      388.18     48.71 o 
 -12  12   4      488.34      507.85     58.86 o 
 -10  12   4      425.50      393.50     42.14 o 
  -8  12   4       12.01       12.45     19.18 o 
  -6  12   4     2918.26     3019.62     80.14 o 
  -4  12   4       28.92       34.15     18.20 o 
  -2  12   4       30.95       42.98     15.13 o 
   0  12   4     1662.43     1616.93     53.29 o 
   2  12   4        7.47       -0.08     17.67 o 
   4  12   4      886.00      936.46     61.31 o 
   6  12   4      835.71      875.56     57.46 o 
   8  12   4        0.86      -26.64     26.64 o 
  10  12   4       29.08       19.58     67.49 o 
 -15  13   4     1118.94     1078.02     76.91 o 
 -13  13   4      314.44      305.03     59.34 o 
 -11  13   4     1491.90     1461.82    126.02 o 
  -9  13   4      769.80      774.74     72.17 o 
  -7  13   4      627.44      619.04     44.74 o 
  -5  13   4      973.87      976.94     48.54 o 
  -3  13   4      199.93      178.72     23.66 o 
  -1  13   4       85.04       88.23     21.05 o 
   1  13   4      113.61      218.27     34.44 o 
   3  13   4      132.67      201.37     43.63 o 
   5  13   4       88.71      139.38     31.34 o 
   7  13   4      402.99      472.96    104.70 o 
   9  13   4      810.85      709.70     91.27 o 
 -14  14   4      528.45      443.33     57.13 o 
 -12  14   4      267.44      248.72     43.37 o 
 -10  14   4     1767.02     1674.08     73.64 o 
  -8  14   4      433.23      400.46     42.00 o 
  -6  14   4     1362.39     1315.15     87.59 o 
  -4  14   4      351.18      351.91     35.47 o 
  -2  14   4     4032.47     4142.90    103.15 o 
   0  14   4        0.89      -19.67     19.67 o 
   2  14   4     2666.89     2588.12    101.74 o 
   4  14   4       30.75      -23.03     23.03 o 
   6  14   4      486.46      549.72     65.90 o 
   8  14   4     1356.37     1500.28    117.91 o 
 -13  15   4        1.80      -31.85     31.85 o 
 -11  15   4      675.57      583.60     58.45 o 
  -9  15   4     1217.52     1123.89     64.69 o 
  -7  15   4     1446.84     1416.10     69.66 o 
  -5  15   4       53.72       36.72     34.51 o 
  -3  15   4      297.98      273.96     43.86 o 
  -1  15   4        1.05       -5.82     22.35 o 
   1  15   4      347.93      347.25     58.40 o 
   3  15   4     2004.39     2075.68    112.68 o 
   5  15   4      208.06      200.06     52.40 o 
   7  15   4     1918.32     1615.60    131.63 o 
 -12  16   4     1032.43     1079.33     79.22 o 
 -10  16   4        1.83        7.51     29.27 o 
  -8  16   4      497.99      466.39     48.40 o 
  -6  16   4        4.74       11.94     30.07 o 
  -4  16   4      330.87      394.43     60.48 o 
  -2  16   4       64.15       27.90     31.06 o 
   0  16   4        1.93       15.32     25.88 o 
   2  16   4       10.88       14.84     27.49 o 
   4  16   4       47.43       68.33     44.80 o 
   6  16   4      247.74      273.61     62.46 o 
 -11  17   4        1.55      -10.56     28.58 o 
  -9  17   4     1391.99     1149.17     84.46 o 
  -7  17   4      385.41      376.70     55.55 o 
  -5  17   4     1639.91     1259.01    104.42 o 
  -3  17   4        0.70        6.79     42.65 o 
  -1  17   4      460.37      465.21     55.07 o 
   1  17   4     3193.73     3406.90    148.14 o 
   3  17   4      812.02      888.39     59.91 o 
   5  17   4      973.81     1016.48     98.45 o 
  -8  18   4       20.21       29.11     38.87 o 
  -6  18   4       42.81       60.73     54.60 o 
  -4  18   4     1927.52     1902.73    224.19 o 
  -2  18   4     1532.03     1659.14    120.16 o 
   0  18   4     3955.06     4071.52    141.35 o 
   2  18   4      481.43      558.39     51.54 o 
  -7  19   4     1459.06     1573.47    126.33 o 
  -5  19   4      488.36      485.41     82.20 o 
  -3  19   4      768.58      755.15     91.23 o 
  -1  19   4      323.38      418.47     74.10 o 
   1  19   4      202.50      162.88     44.24 o 
 -19   1   5     1151.17     1238.35    129.03 o 
 -17   1   5     1796.92     1995.18    146.42 o 
 -15   1   5     1034.61     1069.32    102.46 o 
 -13   1   5      127.60      122.34     41.03 o 
 -11   1   5        3.18       -1.38     23.67 o 
  -9   1   5     1134.26     1136.53     98.76 o 
  -7   1   5      483.50      404.84     26.49 o 
  -5   1   5     1075.26     1070.10     23.54 o 
  -3   1   5       31.77       43.55      8.27 o 
  -1   1   5    10158.18     9912.84    100.89 o 
   1   1   5      269.42      262.02     15.37 o 
   3   1   5      435.86      390.70     22.04 o 
   5   1   5       13.83       26.04     12.21 o 
   7   1   5      846.41      896.75     34.19 o 
   9   1   5       18.96       25.33     21.81 o 
  11   1   5      141.36      105.85     35.54 o 
  13   1   5       10.27       39.28     48.20 o 
 -20   2   5      140.39      115.14     91.67 o 
 -18   2   5        3.39       15.86     46.82 o 
 -16   2   5       29.43       -5.81     36.80 o 
 -14   2   5     1998.54     1704.12    119.43 o 
 -12   2   5     1866.36     1762.22    245.63 o 
 -10   2   5     2395.93     2185.55    128.85 o 
  -8   2   5     1470.85     1493.16     97.74 o 
  -6   2   5     3250.20     3248.00     52.95 o 
  -4   2   5        1.56       -6.81      6.81 o 
  -2   2   5     1582.54     1457.56     30.82 o 
   0   2   5      355.54      389.67     17.09 o 
   2   2   5       14.36        4.83      8.61 o 
   4   2   5     2352.96     2238.95     44.81 o 
   6   2   5       17.00        6.60     13.15 o 
   8   2   5       23.80        6.62     19.28 o 
  10   2   5      255.18      299.49     43.78 o 
  12   2   5     1734.04     1958.17    131.01 o 
 -19   3   5     1833.14     1853.69    216.31 o 
 -17   3   5        0.54      -42.68     48.41 o 
 -15   3   5     3409.43     3697.22    245.27 o 
 -13   3   5      210.77      185.65     72.14 o 
 -11   3   5     3669.56     3984.55    238.95 o 
  -9   3   5     1092.95     1112.61     62.46 o 
  -7   3   5     2104.28     2156.93     48.28 o 
  -5   3   5      574.32      615.35     19.31 o 
  -3   3   5      285.33      309.59     15.78 o 
  -1   3   5     5722.12     5864.59     70.44 o 
   1   3   5      200.98      211.94     16.41 o 
   3   3   5     1963.50     1999.91     46.18 o 
   5   3   5      263.40      275.84     21.48 o 
   7   3   5     4804.18     4740.40     86.43 o 
   9   3   5      932.69      923.30     64.55 o 
  11   3   5      726.36      843.14     66.85 o 
 -20   4   5      210.28      214.04     41.83 o 
 -18   4   5      915.98     1071.26    166.74 o 
 -16   4   5     2893.35     2841.53    230.97 o 
 -14   4   5       94.01       94.71     46.30 o 
 -12   4   5     3818.32     4002.26    248.75 o 
 -10   4   5     3715.19     3740.75     93.35 o 
  -8   4   5      314.92      311.70     22.50 o 
  -6   4   5     5636.80     5718.50     85.68 o 
  -4   4   5     3330.02     2980.06     50.38 o 
  -2   4   5     5489.58     5556.94     66.84 o 
   0   4   5       47.01       41.49      9.26 o 
   2   4   5     6105.12     6142.49     81.58 o 
   4   4   5     3439.92     3410.67     64.69 o 
   6   4   5      729.34      720.53     44.97 o 
   8   4   5     3007.50     3211.96     98.22 o 
  10   4   5      599.59      613.90     58.32 o 
  12   4   5     1585.39     1496.30    117.76 o 
 -19   5   5      379.96      291.44     44.71 o 
 -17   5   5      818.10      784.45     52.40 o 
 -15   5   5      120.20      127.00     70.91 o 
 -13   5   5       66.76      124.80     66.14 o 
 -11   5   5      659.35      659.25     29.87 o 
  -9   5   5       55.52       69.35     15.10 o 
  -7   5   5     2299.99     2206.87     48.11 o 
  -5   5   5     1191.49     1096.45     31.43 o 
  -3   5   5     3421.43     3323.31     55.93 o 
  -1   5   5      384.12      374.60     22.03 o 
   1   5   5     2063.72     1803.57     37.27 o 
   3   5   5     1730.23     1689.30     43.69 o 
   5   5   5      145.35      161.91     22.34 o 
   7   5   5      221.22      222.57     27.74 o 
   9   5   5      408.08      413.67     49.35 o 
  11   5   5       37.39        5.03     29.90 o 
 -18   6   5      524.61      591.03     57.71 o 
 -16   6   5      463.36      525.83     58.22 o 
 -14   6   5      186.42      189.04     54.09 o 
 -12   6   5     2920.78     2773.79     74.55 o 
 -10   6   5      309.59      318.25     28.95 o 
  -8   6   5     7682.98     7369.12    145.60 o 
  -6   6   5      175.28      214.35     29.24 o 
  -4   6   5     4630.43     4567.95     84.14 o 
  -2   6   5     1869.81     1926.57     38.93 o 
   0   6   5     7763.41     7905.51    101.71 o 
   2   6   5     1504.77     1448.05     37.41 o 
   4   6   5      687.61      753.62     34.95 o 
   6   6   5     2114.68     2121.65     60.53 o 
   8   6   5      688.73      706.24     65.03 o 
  10   6   5     1978.77     1896.89    117.82 o 
  12   6   5        2.02      -25.30     45.06 o 
 -19   7   5      882.23      879.96     54.48 o 
 -17   7   5     3996.72     3910.81    108.86 o 
 -15   7   5     2008.01     1965.27     90.90 o 
 -13   7   5    10634.07    10760.54    186.64 o 
 -11   7   5      472.35      509.19     30.32 o 
  -9   7   5    10868.38    10683.29    200.91 o 
  -7   7   5     3027.59     3089.98     77.89 o 
  -5   7   5     6037.72     6012.32    112.80 o 
  -3   7   5     9535.38     9732.07    138.24 o 
  -1   7   5      578.99      606.10     27.66 o 
   1   7   5     8550.28     8686.03    125.17 o 
   3   7   5      682.53      668.01     33.18 o 
   5   7   5    18146.54    18002.10    253.39 o 
   7   7   5      409.07      386.39     36.98 o 
   9   7   5     2994.79     2854.35    107.58 o 
  11   7   5     3956.22     4136.80    188.14 o 
 -18   8   5      630.18      664.19     49.31 o 
 -16   8   5        4.37      -12.99     20.05 o 
 -14   8   5     2390.29     2502.69     81.41 o 
 -12   8   5      416.28      446.03     49.69 o 
 -10   8   5       38.15       38.80     17.30 o 
  -8   8   5     6421.97     6402.04    157.38 o 
  -6   8   5      385.79      358.37     26.53 o 
  -4   8   5     2968.75     3063.64     80.97 o 
  -2   8   5      184.02      268.65     20.07 o 
   0   8   5     7264.48     7172.97    101.80 o 
   2   8   5       64.09       82.76     18.60 o 
   4   8   5       16.12       16.25     17.29 o 
   6   8   5     3231.09     3297.09     82.52 o 
   8   8   5       76.45      137.90     42.39 o 
  10   8   5     2618.28     2640.59    110.48 o 
 -17   9   5      277.85      315.34     40.22 o 
 -15   9   5       14.61       -2.64     20.87 o 
 -13   9   5      126.36      120.18     31.06 o 
 -11   9   5      225.14      189.06     28.94 o 
  -9   9   5     1209.80     1165.22     54.94 o 
  -7   9   5       78.71       67.59     17.30 o 
  -5   9   5     1938.47     1952.23     58.45 o 
  -3   9   5     3159.10     3155.38     64.39 o 
  -1   9   5      386.90      382.93     23.56 o 
   1   9   5     1907.99     1822.45     49.13 o 
   3   9   5      685.77      642.72     37.10 o 
   5   9   5     1078.66     1102.67     49.84 o 
   7   9   5       76.87       76.24     32.67 o 
   9   9   5      101.70       94.11     38.91 o 
  11   9   5      273.33      251.60     64.28 o 
 -16  10   5     2774.40     2881.58    105.46 o 
 -14  10   5     1393.32     1622.81     80.87 o 
 -12  10   5     2759.00     2585.19    138.66 o 
 -10  10   5     5182.38     4873.00    153.50 o 
  -8  10   5      945.48      949.86    102.16 o 
  -6  10   5    14254.99    14159.10    233.37 o 
  -4  10   5     3219.35     3331.60     83.25 o 
  -2  10   5     9515.20     9629.34    134.22 o 
   0  10   5     2148.51     2129.87     56.12 o 
   2  10   5     9156.07     9257.04    151.09 o 
   4  10   5     4264.24     4570.27    109.71 o 
   6  10   5     1369.23     1432.57     60.81 o 
   8  10   5     5169.03     4884.40    149.38 o 
  10  10   5      274.68      443.16     76.45 o 
 -17  11   5      166.98      216.48     42.43 o 
 -15  11   5     2735.61     2686.23    105.42 o 
 -13  11   5      156.95      183.19     34.12 o 
 -11  11   5     8487.01     8600.75    241.82 o 
  -9  11   5        2.81       29.25     23.46 o 
  -7  11   5     2347.46     2315.86     68.63 o 
  -5  11   5      595.12      635.76     39.32 o 
  -3  11   5        3.11        3.80     15.42 o 
  -1  11   5     6230.55     6245.43    137.20 o 
   1  11   5      278.30      302.38     30.72 o 
   3  11   5     7016.61     7074.95    146.80 o 
   5  11   5      927.08      913.48     52.12 o 
   7  11   5     5171.07     5235.36    153.93 o 
   9  11   5     1084.56     1088.82    103.64 o 
 -16  12   5      370.18      399.73     85.65 o 
 -14  12   5       72.82       61.85     42.61 o 
 -12  12   5      140.27      121.96     33.61 o 
 -10  12   5      734.38      784.90     65.89 o 
  -8  12   5     2110.53     2165.39     75.62 o 
  -6  12   5     2354.30     2407.49     73.03 o 
  -4  12   5     1798.97     1744.76     79.91 o 
  -2  12   5     1194.64     1246.89     48.49 o 
   0  12   5     1907.65     1817.25     82.86 o 
   2  12   5        1.89      -17.57     19.97 o 
   4  12   5      917.78      956.12     72.90 o 
   6  12   5      254.48      239.08     36.99 o 
   8  12   5      364.82      402.76     72.47 o 
 -15  13   5     1313.80     1282.19     82.48 o 
 -13  13   5      656.70      797.39     66.25 o 
 -11  13   5      240.10      311.64     48.72 o 
  -9  13   5     1937.46     1993.93     76.15 o 
  -7  13   5     2512.96     2540.28     85.86 o 
  -5  13   5     1811.79     1853.65    107.39 o 
  -3  13   5      852.88      825.28     48.73 o 
  -1  13   5     5499.94     5259.30    124.58 o 
   1  13   5     2153.12     2289.57     80.95 o 
   3  13   5      779.15      710.08     55.62 o 
   5  13   5      942.50      968.75     54.84 o 
   7  13   5     1328.78     1230.98    106.14 o 
 -14  14   5      623.42      663.08     74.20 o 
 -12  14   5      525.43      573.63     68.60 o 
 -10  14   5      603.68      656.07     58.61 o 
  -8  14   5     3685.06     3746.82    160.06 o 
  -6  14   5       36.81       66.64     27.60 o 
  -4  14   5     6731.26     6516.72    143.26 o 
  -2  14   5      320.23      303.55     60.47 o 
   0  14   5     3498.48     3592.93    103.52 o 
   2  14   5      652.54      644.73     50.54 o 
   4  14   5      986.27     1006.57     60.84 o 
   6  14   5     2419.15     2310.69    217.25 o 
 -13  15   5     1159.36     1341.96    113.70 o 
 -11  15   5     1729.12     1653.63     89.35 o 
  -9  15   5       83.45       80.26     29.88 o 
  -7  15   5      426.30      456.39     47.19 o 
  -5  15   5       75.41       63.81     34.36 o 
  -3  15   5       17.70       38.25     57.37 o 
  -1  15   5     4143.16     4001.41    146.32 o 
   1  15   5     1264.93     1306.00    120.52 o 
   3  15   5     2363.13     2128.15     97.76 o 
   5  15   5      779.46      783.22     67.98 o 
 -12  16   5     1142.79     1368.26    109.75 o 
 -10  16   5        2.48      -21.24     28.32 o 
  -8  16   5      817.29      781.43     59.59 o 
  -6  16   5      856.09      882.13     73.22 o 
  -4  16   5      849.71      734.18    226.45 o 
  -2  16   5      286.37      300.07     63.17 o 
   0  16   5      322.44      315.96     49.67 o 
   2  16   5      104.62       95.18     32.51 o 
   4  16   5      142.84      162.87     62.32 o 
  -9  17   5       51.34       51.62     31.86 o 
  -7  17   5      960.55     1002.52    176.48 o 
  -5  17   5     1030.91      992.08    138.83 o 
  -3  17   5     1636.51     1721.82    122.76 o 
  -1  17   5      367.22      290.26     66.45 o 
   1  17   5      328.38      301.80     51.17 o 
   3  17   5     1624.67     1603.04     90.79 o 
  -8  18   5      192.24      186.46     50.95 o 
  -6  18   5      435.48      360.27     71.95 o 
  -4  18   5     1077.35      938.37     99.84 o 
  -2  18   5      281.33      188.72     62.51 o 
   0  18   5        2.07       31.63     48.58 o 
 -20   0   6     4735.31     4940.55    359.49 o 
 -18   0   6     3969.07     4695.52    322.52 o 
 -16   0   6     1424.09     1612.10    181.99 o 
 -14   0   6     6255.79     6588.60    360.12 o 
 -12   0   6     7046.43     6864.26    348.89 o 
 -10   0   6    37590.81    36066.05   1269.64 o 
  -8   0   6      287.77      324.11     60.04 o 
  -6   0   6    52323.29    51990.21    733.63 o 
  -4   0   6     3813.25     3653.29     72.92 o 
  -2   0   6    23115.53    22768.42    310.34 o 
   0   0   6    18568.07    17879.17    261.76 o 
   2   0   6     2529.94     2522.44     80.25 o 
   4   0   6    17224.30    17041.34    285.27 o 
   6   0   6       93.77       43.60     30.78 o 
   8   0   6    14818.03    14467.84    623.79 o 
  10   0   6      495.60      405.28     76.40 o 
 -19   1   6     1661.15     1711.91    152.74 o 
 -17   1   6        3.18        5.56     40.60 o 
 -15   1   6     4993.22     5150.66    223.27 o 
 -13   1   6      912.31      860.59     93.56 o 
 -11   1   6     2043.99     2233.13    171.33 o 
  -9   1   6      879.49      813.07     60.53 o 
  -7   1   6     5225.69     5095.00     84.90 o 
  -5   1   6    11725.55    11685.01    135.35 o 
  -3   1   6      622.06      696.52     22.95 o 
  -1   1   6    17175.10    16375.39    166.12 o 
   1   1   6       58.51       37.17     10.63 o 
   3   1   6     5770.14     5781.62     89.31 o 
   5   1   6     1517.39     1551.94     50.13 o 
   7   1   6     2479.65     2420.46     70.41 o 
   9   1   6     1211.40     1169.06     98.05 o 
  11   1   6      178.76      164.04     69.04 o 
 -20   2   6      267.15      401.38    131.39 o 
 -18   2   6     1622.11     1762.17    149.30 o 
 -16   2   6       14.99       -6.70     40.23 o 
 -14   2   6     1143.94     1283.36    171.27 o 
 -12   2   6      308.90      225.81     75.56 o 
 -10   2   6        6.49       32.86     25.86 o 
  -8   2   6     1482.43     1382.15     43.08 o 
  -6   2   6      101.31      143.92     14.03 o 
  -4   2   6      938.33      926.79     26.88 o 
  -2   2   6      845.17      785.91     24.83 o 
   0   2   6     2164.04     2160.18     40.59 o 
   2   2   6      632.71      580.43     27.80 o 
   4   2   6     2246.75     2256.47     54.43 o 
   6   2   6     2784.93     2911.68     73.18 o 
   8   2   6      215.81      251.45     48.55 o 
  10   2   6     1969.12     2158.73    166.21 o 
 -19   3   6     1425.52     1460.76    205.97 o 
 -17   3   6     4754.23     4757.22    287.68 o 
 -15   3   6      356.73      443.10     76.92 o 
 -13   3   6    13477.84    13867.47    760.56 o 
 -11   3   6      783.25      817.42     65.87 o 
  -9   3   6    13171.26    12789.08    186.26 o 
  -7   3   6    10987.63    10564.28    161.32 o 
  -5   3   6      847.14      897.91     29.68 o 
  -3   3   6    25140.66    24433.99    260.68 o 
  -1   3   6     2416.09     2399.16     43.41 o 
   1   3   6    18253.31    18016.00    194.00 o 
   3   3   6      832.22      893.18     35.60 o 
   5   3   6    12980.55    12854.51    194.82 o 
   7   3   6     2675.83     2844.00     80.79 o 
   9   3   6     1824.55     1674.09     88.03 o 
  11   3   6     7174.67     7069.73    372.62 o 
 -18   4   6      270.80      321.83    111.66 o 
 -16   4   6     2219.91     2106.54    211.96 o 
 -14   4   6     1834.19     1907.68    265.02 o 
 -12   4   6     8313.84     8058.24    282.47 o 
 -10   4   6      254.93      243.02     21.02 o 
  -8   4   6    24287.54    23764.39    353.31 o 
  -6   4   6     2378.40     2471.16     52.10 o 
  -4   4   6     9022.11     8718.22    115.99 o 
  -2   4   6     3992.33     3921.55     56.48 o 
   0   4   6     2640.48     2623.61     51.20 o 
   2   4   6     4933.48     4698.15     81.35 o 
   4   4   6       72.13      115.22     21.28 o 
   6   4   6     9048.79     9061.72    151.95 o 
   8   4   6      462.37      364.53     47.53 o 
  10   4   6     2862.23     2795.76    213.53 o 
 -19   5   6       77.45      106.82     34.01 o 
 -17   5   6      353.67      389.53    113.21 o 
 -15   5   6      875.85      854.24     47.73 o 
 -13   5   6       47.35       75.60     20.93 o 
 -11   5   6     3008.17     2998.80     75.84 o 
  -9   5   6     1034.15     1141.56     38.82 o 
  -7   5   6     1973.45     2016.39     86.49 o 
  -5   5   6      551.56      599.73     32.59 o 
  -3   5   6     1404.22     1438.99     36.24 o 
  -1   5   6        4.22        3.92      9.85 o 
   1   5   6      864.80      895.20     38.88 o 
   3   5   6       68.11       72.59     18.51 o 
   5   5   6       83.59       94.54     21.62 o 
   7   5   6      140.49      162.21     29.92 o 
   9   5   6       30.82       34.48     31.42 o 
 -18   6   6       17.65       31.23     36.87 o 
 -16   6   6     2708.68     2832.51    176.57 o 
 -14   6   6      246.52      274.28     36.41 o 
 -12   6   6     2285.55     2305.83     79.51 o 
 -10   6   6       23.09       26.94     13.27 o 
  -8   6   6       69.76       59.74     15.86 o 
  -6   6   6     8917.32     8461.32    128.19 o 
  -4   6   6      310.71      309.57     23.17 o 
  -2   6   6     2629.90     2722.51     49.93 o 
   0   6   6     3003.03     2960.82     53.01 o 
   2   6   6     1868.55     2061.29     55.39 o 
   4   6   6     2070.03     2044.36     61.50 o 
   6   6   6     2512.51     2605.25     75.15 o 
   8   6   6     2346.08     2186.11    111.40 o 
  10   6   6      216.93      204.21     61.25 o 
 -19   7   6     1580.15     1636.55    100.16 o 
 -17   7   6      245.26      223.61     27.58 o 
 -15   7   6     1100.64     1028.43     48.08 o 
 -13   7   6      794.74      850.38     33.31 o 
 -11   7   6     2843.36     2939.45     70.36 o 
  -9   7   6      334.09      380.34     36.95 o 
  -7   7   6     1879.76     1805.12     56.89 o 
  -5   7   6     4350.96     4197.08     92.21 o 
  -3   7   6      115.23      128.82     20.22 o 
  -1   7   6     6289.17     5969.54     89.62 o 
   1   7   6      287.90      271.06     24.29 o 
   3   7   6     3096.29     3190.15     95.43 o 
   5   7   6     1710.92     1707.36     62.64 o 
   7   7   6      755.96      744.20     55.15 o 
   9   7   6     1101.71     1060.45    100.35 o 
 -18   8   6      221.74      265.21     35.32 o 
 -16   8   6     1624.33     1585.78     67.44 o 
 -14   8   6      884.08      810.89     47.37 o 
 -12   8   6      505.87      574.60     34.72 o 
 -10   8   6      734.43      720.74     37.24 o 
  -8   8   6      120.18      151.14     22.78 o 
  -6   8   6        7.23       13.63     13.44 o 
  -4   8   6       24.40       17.87     16.33 o 
  -2   8   6       33.37       31.87     13.83 o 
   0   8   6      585.82      574.29     30.64 o 
   2   8   6     2098.69     2049.56     57.68 o 
   4   8   6      115.38      107.82     24.87 o 
   6   8   6      439.24      447.34     38.31 o 
   8   8   6       33.11       48.27     33.54 o 
 -17   9   6      290.29      316.31     84.80 o 
 -15   9   6      313.72      317.90     38.09 o 
 -13   9   6     1121.94     1079.97     47.95 o 
 -11   9   6     2681.37     2425.52     98.31 o 
  -9   9   6     1793.38     2000.22     89.76 o 
  -7   9   6        0.13       18.57     16.25 o 
  -5   9   6      771.64      861.16     43.27 o 
  -3   9   6      278.75      304.10     29.41 o 
  -1   9   6      728.24      772.17     31.44 o 
   1   9   6      235.84      260.23     34.06 o 
   3   9   6        5.18       41.92     21.68 o 
   5   9   6      554.26      581.31     41.44 o 
   7   9   6       60.58       78.24     35.60 o 
   9   9   6      128.56        8.91     46.44 o 
 -16  10   6      504.91      520.45     67.21 o 
 -14  10   6      520.46      541.54     44.36 o 
 -12  10   6        2.86      -20.53     20.53 o 
 -10  10   6      607.30      616.23     50.17 o 
  -8  10   6       35.36       28.10     21.48 o 
  -6  10   6        6.85       -1.06     17.33 o 
  -4  10   6       18.50       -4.34     17.92 o 
  -2  10   6      429.27      439.45     29.73 o 
   0  10   6      773.99      823.08     40.49 o 
   2  10   6        9.61       10.42     20.02 o 
   4  10   6     1109.24     1097.32     53.57 o 
   6  10   6      128.20      146.40     32.61 o 
   8  10   6      416.10      383.11     69.18 o 
 -15  11   6       12.28       -7.01     19.29 o 
 -13  11   6      109.08      103.14     32.40 o 
 -11  11   6       72.87       12.94     35.09 o 
  -9  11   6     1481.69     1481.42     71.69 o 
  -7  11   6      130.77       88.59     29.41 o 
  -5  11   6      133.53      166.35     32.71 o 
  -3  11   6     2006.52     1999.27     88.08 o 
  -1  11   6      218.79      232.09     29.84 o 
   1  11   6      241.04      269.23     30.85 o 
   3  11   6       76.13       89.10     25.18 o 
   5  11   6      129.24       87.64     27.27 o 
   7  11   6      134.69      118.25     51.81 o 
 -16  12   6        6.35        0.26     28.77 o 
 -14  12   6      904.61      897.36     67.40 o 
 -12  12   6      783.77      797.09     63.28 o 
 -10  12   6      352.43      325.30     42.80 o 
  -8  12   6      317.34      280.97     36.33 o 
  -6  12   6      745.92      598.17     43.30 o 
  -4  12   6      385.20      417.94     38.87 o 
  -2  12   6       22.10       31.07     29.47 o 
   0  12   6      357.28      430.92     50.10 o 
   2  12   6      111.22      107.89     28.84 o 
   4  12   6      251.95      314.86     35.12 o 
   6  12   6      133.93      159.88     90.25 o 
 -15  13   6      497.63      463.50     55.80 o 
 -13  13   6       22.24       25.84     31.25 o 
 -11  13   6      156.14      131.62     41.42 o 
  -9  13   6      227.73      238.45     35.83 o 
  -7  13   6      879.45      978.20     58.92 o 
  -5  13   6     1065.49     1029.71     71.48 o 
  -3  13   6      228.36      152.56     39.73 o 
  -1  13   6       33.85       10.91     30.54 o 
   1  13   6      218.86      238.57     48.57 o 
   3  13   6     1214.46     1074.69     59.17 o 
   5  13   6       28.77       10.64     33.58 o 
 -14  14   6      117.34      107.34     52.19 o 
 -12  14   6        4.14       18.41     30.90 o 
 -10  14   6     4847.90     4685.15    511.39 o 
  -8  14   6      493.07      545.92     61.27 o 
  -6  14   6     1880.79     1904.66     81.23 o 
  -4  14   6      161.44      300.22     48.37 o 
  -2  14   6      517.69      531.80     74.10 o 
   0  14   6      392.70      453.06     48.61 o 
   2  14   6       84.21       77.68     31.49 o 
   4  14   6      334.19      314.32     43.52 o 
 -11  15   6      612.08      499.69     58.78 o 
  -9  15   6       28.94       19.69     27.92 o 
  -7  15   6      180.99      190.26     46.67 o 
  -5  15   6     1838.73     1859.95    182.03 o 
  -3  15   6      194.11      182.88     55.27 o 
  -1  15   6      726.38      623.56    140.69 o 
   1  15   6        4.36       11.68     34.13 o 
   3  15   6      629.62      650.38     55.05 o 
 -10  16   6       87.39       58.18     32.73 o 
  -8  16   6      136.13      130.99     45.13 o 
  -6  16   6       48.90      114.98     42.26 o 
  -4  16   6      362.79      339.03     69.12 o 
  -2  16   6        0.87      -12.86     50.86 o 
   0  16   6       31.51       -6.27     82.51 o 
   2  16   6      338.64      425.64     55.98 o 
  -7  17   6      342.73      346.30     58.16 o 
  -5  17   6      321.55      334.85     84.71 o 
  -3  17   6     2257.39     2369.07    353.72 o 
  -1  17   6       23.70       32.16     50.73 o 
 -19   1   7        0.21       36.92     58.28 o 
 -17   1   7      865.86     1070.86    120.86 o 
 -15   1   7       87.44       65.83     44.30 o 
 -13   1   7      745.22      785.19    102.84 o 
 -11   1   7       70.30       79.27     15.80 o 
  -9   1   7     2714.61     2758.62     67.76 o 
  -7   1   7        8.72        6.50     11.48 o 
  -5   1   7      200.21      221.44     17.35 o 
  -3   1   7      465.81      448.37     26.36 o 
  -1   1   7       89.39       76.68     12.47 o 
   1   1   7       81.27       87.01     16.34 o 
   3   1   7      136.81      142.48     20.48 o 
   5   1   7        6.49       19.44     21.44 o 
   7   1   7      302.43      352.06     48.86 o 
   9   1   7      405.05      406.09     91.87 o 
 -18   2   7      589.79      555.66     96.69 o 
 -16   2   7      125.34      115.65     55.16 o 
 -14   2   7      562.03      605.37     86.29 o 
 -12   2   7        4.69        2.26     15.56 o 
 -10   2   7        1.61        3.98     12.42 o 
  -8   2   7       89.57       91.58     15.86 o 
  -6   2   7       39.51       47.13     13.05 o 
  -4   2   7     2011.32     1918.66     61.07 o 
  -2   2   7      265.92      283.94     22.25 o 
   0   2   7      144.58      147.01     18.39 o 
   2   2   7       52.05       58.70     17.14 o 
   4   2   7     1454.58     1481.80     55.64 o 
   6   2   7      609.01      675.19     44.15 o 
   8   2   7      102.11       99.00     38.93 o 
 -19   3   7      345.38      406.93    131.78 o 
 -17   3   7       81.57      199.06     63.88 o 
 -15   3   7        0.84      -17.57     36.05 o 
 -13   3   7      621.11      601.83     38.49 o 
 -11   3   7      252.03      281.62     22.94 o 
  -9   3   7     5356.37     5375.74     99.30 o 
  -7   3   7       88.70      110.60     16.75 o 
  -5   3   7     2435.78     2499.95     54.87 o 
  -3   3   7      143.41      129.29     19.13 o 
  -1   3   7     6341.59     6335.52     86.56 o 
   1   3   7     1457.54     1459.93     44.92 o 
   3   3   7       88.03       77.59     19.93 o 
   5   3   7     1586.79     1649.70     87.93 o 
   7   3   7      149.44      135.12     39.20 o 
   9   3   7     1048.72     1099.10    104.14 o 
 -18   4   7     1483.88     1411.13    199.14 o 
 -16   4   7        8.81      103.66     72.72 o 
 -14   4   7     3202.05     3281.40    114.58 o 
 -12   4   7      334.56      359.39     31.99 o 
 -10   4   7     2429.88     2470.66     62.70 o 
  -8   4   7      158.18      143.07     20.10 o 
  -6   4   7     4097.74     4044.08     77.04 o 
  -4   4   7     4156.15     4026.74     85.19 o 
  -2   4   7        3.68       12.31     13.61 o 
   0   4   7     7521.92     7562.05    100.89 o 
   2   4   7      108.88      129.07     21.47 o 
   4   4   7     4055.13     4095.57     98.12 o 
   6   4   7      523.78      569.13     42.40 o 
   8   4   7      909.02     1043.17    101.10 o 
 -19   5   7      393.89      572.24    142.61 o 
 -17   5   7        0.93       -8.26     23.47 o 
 -15   5   7     1312.31     1127.67     91.89 o 
 -13   5   7      186.85      221.12     24.29 o 
 -11   5   7      947.87      989.24     38.75 o 
  -9   5   7       63.72       65.39     18.10 o 
  -7   5   7      446.85      464.60     28.98 o 
  -5   5   7      918.63      964.15     37.84 o 
  -3   5   7      336.40      371.06     28.24 o 
  -1   5   7      309.78      327.73     24.51 o 
   1   5   7       83.40      126.76     21.02 o 
   3   5   7       18.46       21.02     19.73 o 
   5   5   7      515.21      536.97     40.64 o 
   7   5   7      136.54      172.71     41.81 o 
 -18   6   7       37.07       64.58     33.15 o 
 -16   6   7     2690.48     2572.47    114.24 o 
 -14   6   7       29.97       23.05     37.90 o 
 -12   6   7     2480.70     2595.04     65.03 o 
 -10   6   7     1100.92     1108.39     44.63 o 
  -8   6   7     1526.68     1606.41     55.69 o 
  -6   6   7     1348.50     1372.74     44.77 o 
  -4   6   7        2.57        1.06     14.84 o 
  -2   6   7     5830.26     5636.85    113.10 o 
   0   6   7        8.75       -3.69     13.36 o 
   2   6   7     2942.20     2968.34     73.98 o 
   4   6   7       35.52       48.46     23.80 o 
   6   6   7     1795.25     2000.70     77.04 o 
   8   6   7      436.86      449.14     76.83 o 
 -17   7   7     2073.78     2193.30     92.55 o 
 -15   7   7     1605.59     1691.84     96.61 o 
 -13   7   7      449.07      474.32     28.67 o 
 -11   7   7     5544.64     5259.70    110.70 o 
  -9   7   7        6.20       -8.41     15.58 o 
  -7   7   7    13029.73    13236.14    201.51 o 
  -5   7   7      345.70      369.52     27.88 o 
  -3   7   7    18148.97    18234.95    272.58 o 
  -1   7   7      302.69      353.09     26.68 o 
   1   7   7     4181.17     4427.29    110.98 o 
   3   7   7    10339.87    10446.99    204.31 o 
   5   7   7      617.65      761.36     64.74 o 
   7   7   7     3762.89     4187.65    190.87 o 
 -18   8   7        9.89      -23.04     23.04 o 
 -16   8   7     1461.21     1448.82     74.00 o 
 -14   8   7      245.71      181.03     32.95 o 
 -12   8   7     1199.38     1168.40     50.76 o 
 -10   8   7        4.41      -10.54     18.45 o 
  -8   8   7     3261.83     3257.95     79.17 o 
  -6   8   7       16.86       20.65     15.74 o 
  -4   8   7       55.07       68.21     19.02 o 
  -2   8   7     5526.56     5431.01    120.53 o 
   0   8   7       54.56       48.87     20.27 o 
   2   8   7     3647.58     3758.86     87.28 o 
   4   8   7      112.48       81.78     26.31 o 
   6   8   7     2109.13     2318.16     98.69 o 
 -17   9   7      351.05      440.06     45.47 o 
 -15   9   7       17.09       -6.88     22.54 o 
 -13   9   7     1574.48     1633.67     88.80 o 
 -11   9   7      228.74      292.56     33.06 o 
  -9   9   7      549.61      533.11     44.83 o 
  -7   9   7      125.63      128.76     21.52 o 
  -5   9   7      579.87      632.22     36.75 o 
  -3   9   7      163.11      195.60     28.41 o 
  -1   9   7       18.41       16.74     29.40 o 
   1   9   7      350.02      304.79     30.41 o 
   3   9   7       55.34       20.71     23.65 o 
   5   9   7      295.53      332.44     37.04 o 
   7   9   7       69.48       96.21     51.40 o 
 -16  10   7      139.94      197.79     37.90 o 
 -14  10   7     6829.17     6842.13    149.44 o 
 -12  10   7      507.96      448.46     40.04 o 
 -10  10   7     4152.71     4186.29    114.58 o 
  -8  10   7     1883.83     1924.18     58.61 o 
  -6  10   7     4408.23     4260.81     97.74 o 
  -4  10   7     4780.86     4814.52    131.12 o 
  -2  10   7       69.99       84.67     29.44 o 
   0  10   7     9540.63     9241.77    239.99 o 
   2  10   7        9.30       19.97     23.37 o 
   4  10   7     4924.79     5150.39    118.21 o 
   6  10   7      873.58      991.28    159.07 o 
 -15  11   7      190.71      290.33     44.44 o 
 -13  11   7      377.36      323.58     43.40 o 
 -11  11   7       23.14       26.85     30.91 o 
  -9  11   7     3675.64     3843.13    101.28 o 
  -7  11   7      347.62      373.27     36.16 o 
  -5  11   7     5930.12     5793.75    130.27 o 
  -3  11   7      256.22      262.40     38.96 o 
  -1  11   7     7175.37     7159.59    204.60 o 
   1  11   7      855.13      877.55     55.95 o 
   3  11   7      205.21      206.51     33.32 o 
   5  11   7     1870.30     2100.22    122.42 o 
 -14  12   7      205.82      237.08     37.00 o 
 -12  12   7      584.94      573.20     86.35 o 
 -10  12   7       84.12      120.36     28.43 o 
  -8  12   7      558.65      498.07     42.34 o 
  -6  12   7      164.62      131.96     29.17 o 
  -4  12   7      314.23      328.98     37.90 o 
  -2  12   7      229.54      241.65     48.21 o 
   0  12   7      117.05       69.95     39.57 o 
   2  12   7       54.65       32.01     32.33 o 
   4  12   7     1651.19     1622.84    109.59 o 
 -13  13   7      540.71      635.03     53.58 o 
 -11  13   7      842.31      787.44     78.87 o 
  -9  13   7     2188.93     2111.42     78.65 o 
  -7  13   7     1141.76     1248.50     61.76 o 
  -5  13   7       15.95      -10.69     22.79 o 
  -3  13   7     1779.52     1639.50     97.93 o 
  -1  13   7      805.17      796.40     83.41 o 
   1  13   7      178.51      147.62     73.36 o 
   3  13   7      767.76      771.65     91.85 o 
 -12  14   7     2723.25     2764.73    102.46 o 
 -10  14   7      163.41      166.13     52.78 o 
  -8  14   7     1899.14     1964.05     86.36 o 
  -6  14   7      168.85      192.34     35.08 o 
  -4  14   7      996.81     1093.93     86.36 o 
  -2  14   7     1534.32     1816.79    106.57 o 
   0  14   7       94.72       41.23     38.73 o 
   2  14   7     2683.36     2847.39    245.32 o 
 -11  15   7      184.91      128.04     36.95 o 
  -9  15   7      936.89      847.76    107.64 o 
  -7  15   7      546.54      581.86     69.13 o 
  -5  15   7      815.94      838.49     82.07 o 
  -3  15   7      341.78      290.81     56.67 o 
  -1  15   7      510.17      462.14     65.21 o 
  -8  16   7       13.16      -35.45     36.14 o 
  -6  16   7      138.46      131.41     58.27 o 
  -4  16   7       54.02       79.75     44.47 o 
  -2  16   7      516.62      361.95    117.34 o 
 -18   0   8     6183.93     7285.60    444.20 o 
 -16   0   8      432.25      357.94    106.51 o 
 -14   0   8     6517.24     6855.69    200.98 o 
 -12   0   8     5682.21     5760.15    181.94 o 
 -10   0   8     4599.25     4463.57    138.13 o 
  -8   0   8     5315.24     5304.51    156.04 o 
  -6   0   8     2376.21     2287.76     78.27 o 
  -4   0   8    11904.15    11705.69    236.02 o 
  -2   0   8      273.42      281.72     37.38 o 
   0   0   8    18563.47    18256.82    392.86 o 
   2   0   8     1813.53     1923.43     99.16 o 
   4   0   8     4660.85     4936.89    261.27 o 
   6   0   8     5328.49     5300.79    212.07 o 
 -19   1   8       92.57      170.21     75.86 o 
 -17   1   8     1629.21     1600.31    145.85 o 
 -15   1   8      385.66      422.31    133.07 o 
 -13   1   8     2285.24     2346.30     89.73 o 
 -11   1   8        4.64       28.30     17.25 o 
  -9   1   8     3991.03     4176.27    117.76 o 
  -7   1   8      288.23      292.69     22.52 o 
  -5   1   8     4320.60     4290.84     87.82 o 
  -3   1   8      550.36      575.98     32.87 o 
  -1   1   8     1089.48     1025.25     43.14 o 
   1   1   8     3464.61     3514.72     72.62 o 
   3   1   8       23.15       20.91     22.30 o 
   5   1   8     4337.85     4368.16    127.85 o 
   7   1   8      256.44      381.02     68.44 o 
 -18   2   8      285.34      204.78     71.16 o 
 -16   2   8       28.15       52.79     49.80 o 
 -14   2   8       15.94        7.49     17.06 o 
 -12   2   8     1100.04     1101.02     49.62 o 
 -10   2   8      742.82      766.94     44.20 o 
  -8   2   8      416.60      486.32     44.38 o 
  -6   2   8      961.64      989.63     40.83 o 
  -4   2   8     2809.62     2835.13     69.57 o 
  -2   2   8      161.42      167.43     26.25 o 
   0   2   8      889.82      809.00     47.52 o 
   2   2   8      948.64     1013.12     46.77 o 
   4   2   8       68.45       72.54     26.13 o 
   6   2   8       53.91       99.40     33.32 o 
 -17   3   8     3214.91     3193.20    271.87 o 
 -15   3   8     1342.87     1348.05     51.86 o 
 -13   3   8      975.96      912.56     45.20 o 
 -11   3   8    10402.71    10305.31    215.07 o 
  -9   3   8     1317.21     1349.00     51.38 o 
  -7   3   8     5589.29     5539.56     95.78 o 
  -5   3   8     3926.61     3881.53     83.48 o 
  -3   3   8     6594.75     6456.38    119.37 o 
  -1   3   8     3043.71     3136.90     83.58 o 
   1   3   8     3650.13     3574.71    112.45 o 
   3   3   8     6100.42     6381.84    169.65 o 
   5   3   8      227.68      261.59     42.88 o 
 -18   4   8      254.68      312.15     43.64 o 
 -16   4   8     5691.42     5928.80    211.04 o 
 -14   4   8      132.24      156.70     26.11 o 
 -12   4   8     1882.77     1915.75     73.42 o 
 -10   4   8     1635.85     1754.66     80.60 o 
  -8   4   8       78.43       78.97     21.95 o 
  -6   4   8     5631.16     5723.00    115.04 o 
  -4   4   8        3.60      -15.45     15.45 o 
  -2   4   8     5049.19     4744.88    116.67 o 
   0   4   8       15.68        2.12     24.24 o 
   2   4   8     5918.94     6143.39    144.13 o 
   4   4   8      793.17      809.48     49.57 o 
   6   4   8     2215.41     2148.95    151.64 o 
 -17   5   8      359.63      328.99     48.76 o 
 -15   5   8      187.86      262.46     30.96 o 
 -13   5   8      439.43      446.05     49.53 o 
 -11   5   8     2991.80     2917.38    109.42 o 
  -9   5   8     1737.03     1625.72     70.30 o 
  -7   5   8      561.50      648.53     37.20 o 
  -5   5   8        4.35       16.65     17.99 o 
  -3   5   8       43.79       44.64     20.36 o 
  -1   5   8      395.76      398.26     40.25 o 
   1   5   8        8.92       26.60     20.58 o 
   3   5   8      434.42      477.60     40.95 o 
   5   5   8      607.24      530.62     43.66 o 
 -16   6   8      681.23      841.28     87.78 o 
 -14   6   8      800.33      869.73     54.82 o 
 -12   6   8      145.52      179.45     25.73 o 
 -10   6   8     2093.72     2082.55     76.47 o 
  -8   6   8      700.50      657.46     40.41 o 
  -6   6   8     4794.74     4905.97    126.43 o 
  -4   6   8      548.28      603.41     42.21 o 
  -2   6   8     1816.85     1840.46     68.32 o 
   0   6   8     1812.38     1748.99    109.69 o 
   2   6   8      441.98      444.06     37.85 o 
   4   6   8      246.48      279.63     35.10 o 
   6   6   8     1400.76     1383.62    152.57 o 
 -17   7   8      281.37      292.44     41.52 o 
 -15   7   8      220.27      224.14     35.08 o 
 -13   7   8     1479.41     1515.68     54.43 o 
 -11   7   8      542.16      563.15     76.71 o 
  -9   7   8     1796.10     1788.39     72.50 o 
  -7   7   8      223.41      272.57     28.32 o 
  -5   7   8     4837.12     4731.03    130.98 o 
  -3   7   8      321.99      320.53     35.54 o 
  -1   7   8      772.79      796.12     68.88 o 
   1   7   8     2640.21     2537.84     91.56 o 
   3   7   8       72.62       47.14     27.62 o 
   5   7   8     1216.81     1338.75     70.49 o 
 -16   8   8      164.69      105.42     34.23 o 
 -14   8   8       50.78       30.17     42.88 o 
 -12   8   8        8.91       26.90     20.39 o 
 -10   8   8        4.91      -12.80     18.84 o 
  -8   8   8       40.50       19.80     20.53 o 
  -6   8   8     2042.07     1978.91     68.60 o 
  -4   8   8      904.93      910.76     51.45 o 
  -2   8   8     2389.00     2333.75     90.08 o 
   0   8   8      704.97      717.54     78.28 o 
   2   8   8      149.67      146.70     40.15 o 
   4   8   8        8.64       26.37     29.87 o 
 -15   9   8      430.33      408.02     47.24 o 
 -13   9   8      450.84      452.29     38.60 o 
 -11   9   8      346.18      328.53     37.49 o 
  -9   9   8      309.05      315.99     44.14 o 
  -7   9   8      330.43      332.20     32.63 o 
  -5   9   8      290.86      315.51     35.78 o 
  -3   9   8       58.94       12.68     26.61 o 
  -1   9   8      706.68      755.54     69.78 o 
   1   9   8      529.41      536.42     74.55 o 
   3   9   8        4.91       -2.91     29.49 o 
 -14  10   8      160.44      162.12     34.70 o 
 -12  10   8     1757.37     1749.17     90.50 o 
 -10  10   8       40.77       45.42     25.73 o 
  -8  10   8      415.31      409.66     36.20 o 
  -6  10   8      112.80      107.32     30.23 o 
  -4  10   8     1424.00     1471.75     66.42 o 
  -2  10   8        3.30       60.07     34.99 o 
   0  10   8      475.59      430.67     60.79 o 
   2  10   8      290.42      275.12     75.94 o 
 -13  11   8      230.58      173.84     32.33 o 
 -11  11   8        8.18        8.89     24.34 o 
  -9  11   8      130.76       94.46     27.14 o 
  -7  11   8       49.44       69.91     24.36 o 
  -5  11   8       78.71       96.25     29.32 o 
  -3  11   8      100.97      110.89     42.44 o 
  -1  11   8        1.90        4.12     34.91 o 
   1  11   8       45.07      122.48     51.68 o 
 -12  12   8       81.22       64.90     28.93 o 
 -10  12   8       51.61       68.42     27.20 o 
  -8  12   8     1411.12     1378.58     62.53 o 
  -6  12   8      225.49      232.68     36.88 o 
  -4  12   8      737.75      737.26     73.82 o 
  -2  12   8      307.63      207.15     54.14 o 
   0  12   8       38.86       36.11     39.76 o 
 -11  13   8      558.28      571.08     55.08 o 
  -9  13   8      162.20      159.53     30.81 o 
  -7  13   8      177.82      150.62     33.65 o 
  -5  13   8        0.17       -5.07     28.70 o 
  -3  13   8      352.77      399.03     63.92 o 
  -1  13   8       67.23       93.53     46.32 o 
 -10  14   8       26.83        7.09     56.34 o 
  -8  14   8      865.19      937.47     62.94 o 
  -6  14   8      212.45      219.98     47.42 o 
  -4  14   8      148.47      119.92     57.40 o 
  -2  14   8       55.25       68.36     54.54 o 
 -17   1   9     1275.86     1292.21     54.20 o 
 -15   1   9      534.81      568.09     40.47 o 
 -13   1   9       28.24       12.21     20.66 o 
 -11   1   9      718.20      687.26     46.95 o 
  -9   1   9      330.74      375.22     68.79 o 
  -7   1   9      426.66      505.32     42.87 o 
  -5   1   9      185.38      164.65     28.11 o 
  -3   1   9     1627.72     1679.90     66.70 o 
  -1   1   9       33.78       18.00     32.93 o 
   1   1   9     1001.68      922.74     82.95 o 
   3   1   9      265.89      188.60     61.50 o 
 -16   2   9      704.28      687.33     45.31 o 
 -14   2   9      881.30      843.93     49.04 o 
 -12   2   9     2175.73     2296.19     87.57 o 
 -10   2   9     2160.34     2136.27     86.43 o 
  -8   2   9      374.90      382.43     42.22 o 
  -6   2   9       45.19       76.48     32.83 o 
  -4   2   9      278.31      291.78     33.53 o 
  -2   2   9      206.40      234.73     37.94 o 
   0   2   9       74.60       86.84     46.00 o 
   2   2   9     1081.27     1173.12    158.44 o 
   4   2   9      118.49       28.32     36.65 o 
 -17   3   9     1479.30     1421.31     63.07 o 
 -15   3   9       25.25       45.57     24.04 o 
 -13   3   9     1300.23     1221.24     64.20 o 
 -11   3   9      467.81      415.77     44.12 o 
  -9   3   9     2198.35     2149.14     83.02 o 
  -7   3   9      319.00      303.41     32.14 o 
  -5   3   9       15.16       28.60     21.11 o 
  -3   3   9     1805.89     1749.54     69.23 o 
  -1   3   9        0.30      -26.54     26.54 o 
   1   3   9      586.21      588.59     67.24 o 
   3   3   9      453.39      549.98     76.12 o 
 -16   4   9        1.83      -17.86     20.95 o 
 -14   4   9     3189.85     3170.74    107.33 o 
 -12   4   9      195.81      222.20     35.32 o 
 -10   4   9      295.53      331.38     35.67 o 
  -8   4   9     3046.38     3038.51    104.60 o 
  -6   4   9      171.96      143.65     27.22 o 
  -4   4   9     2966.30     2984.38     88.52 o 
  -2   4   9       18.74      -10.02     30.33 o 
   0   4   9     2399.56     2491.24    114.43 o 
   2   4   9      174.98      244.51    119.46 o 
 -15   5   9      241.43      290.11     38.07 o 
 -13   5   9       21.65       35.38     24.45 o 
 -11   5   9      574.02      582.37     46.92 o 
  -9   5   9      689.96      755.09     54.79 o 
  -7   5   9      105.64       78.34     24.66 o 
  -5   5   9      473.02      465.51     40.70 o 
  -3   5   9       36.05       42.72     24.35 o 
  -1   5   9      818.35      765.77     71.79 o 
   1   5   9      240.23      382.17     58.42 o 
   3   5   9      240.00      343.89     68.85 o 
 -16   6   9      105.27      130.98     32.44 o 
 -14   6   9      293.83      291.06     40.83 o 
 -12   6   9       18.43       26.63     21.55 o 
 -10   6   9     2615.52     2544.37     85.39 o 
  -8   6   9       50.65       69.75     25.57 o 
  -6   6   9     1535.67     1592.94    105.90 o 
  -4   6   9        1.20       -3.80     20.45 o 
  -2   6   9     2277.86     2395.64    190.07 o 
   0   6   9      339.44      303.68     89.28 o 
   2   6   9      442.78      437.36     72.47 o 
 -15   7   9     3816.88     3693.95    138.40 o 
 -13   7   9      380.12      403.09     48.07 o 
 -11   7   9     6718.59     6628.13    154.37 o 
  -9   7   9       28.59       20.35     25.89 o 
  -7   7   9     4919.18     4937.00    133.19 o 
  -5   7   9     4227.00     4255.86    110.82 o 
  -3   7   9      221.73      226.38     39.74 o 
  -1   7   9     2162.12     2261.29    114.28 o 
   1   7   9       71.34       66.81     40.39 o 
 -14   8   9       65.82       59.98     34.24 o 
 -12   8   9      402.68      465.19     42.31 o 
 -10   8   9     1982.97     1989.83     79.09 o 
  -8   8   9       99.56       59.95     24.75 o 
  -6   8   9     1517.13     1591.38     68.54 o 
  -4   8   9      110.27       68.36     31.80 o 
  -2   8   9     2243.43     2237.20    127.45 o 
   0   8   9        1.77      -16.91     34.76 o 
 -13   9   9       89.41      108.21     28.27 o 
 -11   9   9       17.47       -6.29     22.67 o 
  -9   9   9        7.20        6.90     24.13 o 
  -7   9   9      100.98       85.35     28.74 o 
  -5   9   9      295.41      324.45     46.65 o 
  -3   9   9       74.29       33.06     37.48 o 
  -1   9   9      413.37      327.94     55.72 o 
   1   9   9      474.78      549.72     80.67 o 
 -12  10   9      553.06      559.29     49.45 o 
 -10  10   9      261.43      351.07     47.28 o 
  -8  10   9     4723.41     5013.36    195.96 o 
  -6  10   9       66.15       89.45     28.89 o 
  -4  10   9     4325.46     4201.14    155.99 o 
  -2  10   9      453.23      514.58     68.00 o 
   0  10   9     3092.72     3072.37    136.36 o 
 -11  11   9        1.01       23.38     34.28 o 
  -9  11   9     2974.12     2827.43    115.20 o 
  -7  11   9      189.23      203.79     35.93 o 
  -5  11   9       10.23        1.78     31.31 o 
  -3  11   9     1785.94     1646.41    113.14 o 
 -10  12   9      905.76      925.91    128.31 o 
  -8  12   9      488.06      589.59     61.52 o 
  -6  12   9       56.74       47.42     35.33 o 
  -4  12   9      361.91      465.24     66.60 o 
 -14   0  10      266.64      138.51     45.41 o 
 -12   0  10     5890.47     5819.83    269.87 o 
 -10   0  10      347.35      350.07     73.75 o 
  -8   0  10    12710.35    12719.43    500.61 o 
  -6   0  10      242.50      308.95     57.64 o 
  -4   0  10     6647.50     6522.22    281.48 o 
   0   0  10      850.32      737.75    123.93 o 
 -15   1  10      250.73      253.83     49.79 o 
 -13   1  10      290.93      317.94     44.43 o 
 -11   1  10      343.58      477.73     81.10 o 
  -9   1  10      739.76      855.73    133.79 o 
  -7   1  10     1537.71     1654.23     94.37 o 
  -5   1  10       28.33        0.82     25.94 o 
  -3   1  10     5465.49     5699.10    221.65 o 
  -1   1  10      166.62       61.31     48.94 o 
   1   1  10     1323.08     1252.46    108.09 o 
 -14   2  10      278.63      334.74     48.68 o 
 -12   2  10       87.98      122.47     37.37 o 
 -10   2  10      407.92      386.18     54.70 o 
  -8   2  10       10.25        5.99     26.61 o 
  -6   2  10      137.31      103.44     28.85 o 
  -4   2  10       24.44       60.94     27.54 o 
  -2   2  10        6.79       51.91     38.59 o 
   0   2  10      158.81      217.99     51.78 o 
 -15   3  10     2890.58     2835.73    197.12 o 
 -13   3  10      539.69      535.59     53.02 o 
 -11   3  10     3181.15     3481.98    222.78 o 
  -9   3  10     2378.79     2183.37    191.38 o 
  -7   3  10      392.49      420.71     41.27 o 
  -5   3  10     6548.26     6430.81    146.29 o 
  -3   3  10       43.03       32.68     35.39 o 
  -1   3  10     5268.34     4962.49    479.67 o 
 -14   4  10     1542.73     1494.72     79.01 o 
 -12   4  10      147.89      115.32     37.79 o 
 -10   4  10     4404.71     4181.20    162.87 o 
  -8   4  10       18.68       17.80     25.86 o 
  -6   4  10     3533.54     3446.24     99.80 o 
  -4   4  10     1630.37     1572.07     81.86 o 
  -2   4  10      962.52     1121.02     87.43 o 
   0   4  10     1505.25     1617.82    222.97 o 
 -13   5  10        1.64       24.93     29.04 o 
 -11   5  10      104.33       96.23     60.92 o 
  -9   5  10      752.99      818.73     63.30 o 
  -7   5  10      297.53      283.69     36.69 o 
  -5   5  10      105.44      132.36     31.90 o 
  -3   5  10        5.47       83.74     43.44 o 
  -1   5  10      352.66      378.42     61.15 o 
 -14   6  10      869.74      882.55     73.43 o 
 -12   6  10       23.34       13.63     32.99 o 
 -10   6  10      684.39      769.80     61.03 o 
  -8   6  10     1280.97     1247.76     69.38 o 
  -6   6  10      228.33      225.08     35.21 o 
  -4   6  10     1157.93     1403.76     94.13 o 
  -2   6  10      459.34      551.78     69.02 o 
 -13   7  10      781.84      736.91     72.79 o 
 -11   7  10       91.28       97.95     34.63 o 
  -9   7  10     1025.59     1075.07     64.56 o 
  -7   7  10      491.50      493.65     46.36 o 
  -5   7  10       83.12       82.44     34.88 o 
  -3   7  10     1515.48     1260.25    105.55 o 
 -12   8  10       48.48       36.62     48.61 o 
 -10   8  10       10.53       -5.36     31.86 o 
  -8   8  10       10.52       10.65     24.43 o 
  -6   8  10       14.11      -14.28     26.27 o 
  -4   8  10       88.21      110.51     53.31 o 
  -9   9  10      286.73      252.01     42.28 o 
  -7   9  10      356.13      343.41     43.12 o 
  -5   9  10       18.39       67.16     40.51 o 
 -11   1  11     1413.29     1237.45     93.10 o 
  -9   1  11       12.96      -33.26     33.26 o 
  -7   1  11      943.54      919.86     65.59 o 
  -5   1  11        3.23       32.60     52.86 o 
 -10   2  11      247.82      146.31    143.12 o 
  -8   2  11        4.74        0.58     28.94 o 
  -6   2  11      915.70      810.79     63.92 o 
  -9   3  11      172.47       11.99     39.54 o 
  -7   3  11      139.38      127.02     37.22 o 
  -8   4  11      555.30      656.08     80.20 o 
                                                 
